# Supplementary material for: Accurate variant detection across non-amplified and whole genome amplified DNA using targeted next generation sequencing
Source: BMC Genomics. 2012 Sep 20;13:500. doi: 10.1186/1471-2164-13-500 (PMC3534403; doi:10.1186/1471-2164-13-500)
Supplement: Additional file 3 — Table S1. Overview of Sample Processing: RainDance Sequence Enrichment, SOLiD Sequencing Library Construction and Sample Indexing, Emulsion PCR and Sequencing. The samples were enriched on the RDT1000, followed by shearing and standard library construction according to the SOLiD 3.0 protocol (Applied Biosystems/ Life Technologies, USA). Six individual libraries were prepared using the enriched gDNA products and indexed with barcodes 1 to 6 (Library IDs 759L, 760L, 761L, 762L, 763L and 764L). Three additional libraries were prepared using the enriched WGA products and indexed with barcodes 9 to 11 (Library IDs 765L, 766L and 767L). To test the performance of each step, the non-amplified samples were pooled before and after the library preparation process. Pre-library preparation pools were created by combining an equimolar portion of the 6 individual gDNA. The samples were pooled together and processed as single samples (Library IDs 768_1L and 768_2L were duplicate libraries that contained six gDNA samples). Post-library preparation pools were created by combining equimolar portions of each individual sample post library preparation. A post library preparation pool was generated before emPCR (Emulsion ID 770em: gDNA samples 1, 2, 3, 4 and 6) and after emPCR (Emulsion ID 792em: gDNA samples 1, 2, 3, 4, 5 and 6). The resulting PCR products were sequenced on a SOLiD 3.0 system using 50 bp fragment libraries. Table S3. CLC Bio SNP Detection Parameters. The following parameters were used for SNP detection through the CLC bio Genomics Workbench (version 3.0): Maximum coverage 50000. Maximum gap and mismatch count 2. Minimum average quality 15. Minimum central quality 20. Minimum coverage 5. Minimum variant frequency (%) 10.0. Variant count threshold 50000. Window length 11. In the non-pooled samples, a SNP with a non-reference allele frequency of 10-90% was considered a heterozygote. A homozygous SNP in non-pooled samples was defined as having >90% non-reference allele fre [file 1471-2164-13-500-S3.xlsx]

## Sheet: Amplicons and Primers
RainDance_Amplicon_ID	Gene	RefSeq_ID	Exon	Strand	Chromosome	Amplicon_Start_hg18	Amplicon_End_hg18	bedfile	Amplicon_Length (bases)	Forward_Primer	Reverse_Primer	Amplicon_Sequence
RDT_1	NKTR	NM_005385	9	+	chr3	42648899	42649472	chr3 42648899 42649472	573	GGCTTCATAAAGACAAGGGACTT	ACTCCTAGATTTGCCAGATTTCAA	GGCTTCATAAAGACAAGGGACTTactaccttacaatcttgccagtaattttattataaacttgaaaaaaactgtctacatttcattttttgtttgctgtatgtaaagcatattttatgatattcagtaatcacattttttactctgaaaggtaggcactgaatttagtactaatgtttttattaatgtttcttaaaagtttttgagaaaaaaaggaagaaaccaactcattcagaaggctcggattcctcttccaattcctcctcttcttcagaatcatcttcagaaagtgaacttgaacatgagagaagcagaaggaggaaacataagaggaggccaaaagttaaacgttctaaaaagaggcgaaaggaagcaagcagttcagaagagccaaggaata…
RDT_2	CDC42BPB	NM_006035	20	-	chr14	102499033	102499338	chr14 102499033 102499338	305	AGAAATCCCGGCTCTCTCATC	TGAATTTGGAATTCTGTAGGTGC	AGAAATCCCGGCTCTCTCATCctgacctgccccataccagctcacagacaacctcttctcagtgcacttaaagccatttattttttattttagcaaactaaaggattccgaagccaaaaacagagaattattagaagaaatggaaattttgaagaaaaagatggaagaaaaattcagagcagatactggtaaattaatgttgtgcgattctgcattatttgaatataagtatttttcaaatgaatgtttttattttcttttcgacttaatagttactttagaaGCACCTACAGAATTCCAAATTCA
RDT_3	ADAM23	NM_003812	12	+	chr2	207133980	207134291	chr2 207133980 207134291	311	ATTTCTTGGAGGAGGATGGTTTG	CTACATTTGCCATGTCATCATTC	ATTTCTTGGAGGAGGATGGTTTGggggtgttccatgtaggagggtagacatattttgggagagtatgaaatgatggtccaccacgttggttttctgatagcactgctttttcttaaggcgggtgacatttcactataagagaagcagtctgagttactttggaggtgtctgttctcgcacaagaggagttggtgtgaatgaggtaaattttaccaattagagtttcatctttgcatctgttctcttttttccctatggcccagtttacatcctttctcgtgcttgtttaGAATGATGACATGGCAAATGTAG
RDT_4	ZNF345	NM_003419	3	+	chr19	42059697	42060296	chr19 42059697 42060296	599	CTGAAGACATGCCCACTTTCAG	CACTGCTAAAGGCCATTCCAC	CTGAAGACATGCCCACTTTCAGtatccagcatcagagaattcatactgatgagaaactccttgaatgtaaggaatgtgggaaggattttagttttgtatcagtccttgttcgacatcagcgaattcatactggtgagaaaccttatgaatgcaaagaatgtggcaaggcctttggtagtggtgcaaaccttgcttaccatcaaagaattcatactggtgagaagccttttgaatgtaaagaatgtgggaaggcctttggtagtggctcaaaccttactcaccatcagagaattcatactggtgagaaaccctatgagtgtaaggaatgtgggaaagcctttagttttggatcaggccttattcgacatcagatcattcacagtggtgagaagccttatg…
RDT_5	C1ORF66	NM_015997	4	+	chr1	154969265	154969576	chr1 154969265 154969576	311	CAAATCTGTCTTCACATCCAGGG	AATTCCACGCTTCTTGACACC	CAAATCTGTCTTCACATCCAGGGcaccctctgtccatctttctctgtcatctttgtctcttccactctcagtatgggtgtttgccccaggagtcaataaccagtggctaggagacctttgtttcctcctttttcagttggtgaagaagctgagtgatttcacaggctgcacccaggttgtagacgtgggctcaggccaggtgagccagagtcttgatgtactgtttttttgagtcatggggacatagaacacctggaaggcaggttatcgggccacaggcccagcgaggcaGGTGTCAAGAAGCGTGGAATT
RDT_6	ZADH2	NM_175907	2	-	chr18	71042647	71043230	chr18 71042647 71043230	583	CCTCAGTTAAGCCTCCCTTTG	CGAAAGGCCAGTAGGAGTTTG	CCTCAGTTAAGCCTCCCTTTGacataggtttcgaaggcattggggaggtggtggccctaggcctctctgctagtgccagatacacagttggccaagctgtggcttacatggcacctggttcttttgctgagtacacagttgtgcctgccagcattgcaactccagtgccctcagtgaaacccgagtatcttaccctgctggtaagtggcaccaccgcatacatcagcctgaaagagctcggaggactgtcggaagggaaaaaagttttggtgacagcagcagctgggggaacgggccagtttgccatgcagctttcaaagaaggcaaagtgccatgtaattggaacctgctcttctgatgaaaagtctgcttttctgaaatctcttggctgtgatcgtc…
RDT_7	SFRS16	NM_007056	8	+	chr19	50254251	50254557	chr19 50254251 50254557	306	TGAAGAATCCCTCAGTCTGGC	CTCACAAACAGGATGGCTGTC	TGAAGAATCCCTCAGTCTGGCgggcgccccatcatccccgcctcctggagcactgccccttctcccctgtcctctcgctcggccgtggctcctgacagcctttctcttggtgcagacgtggaggtggacgtggatgaattgaaccaggagcaggtggcagatctcaacaaacaggccacgacttatggcatggccgacggtgacttcgtcaggtgaggcctgcctgctgacacccctacccattctgtgggccccaccctggcatctcactattactcccggtattGACAGCCATCCTGTTTGTGAG
RDT_8	KCNA5	NM_002234	1	+	chr12	5024905	5025479	chr12 5024905 5025479	574	GGGTCATCCTCTTCTCCAGTG	TATCCATGTTCAGCAAGCCTC	GGGTCATCCTCTTCTCCAGTGccgtctacttcgcagaggctgacaaccagggaacccatttctctagcatccctgacgccttctggtgggcagtggtcaccatgaccactgtgggctacggggacatgaggcccatcactgttgggggcaagatcgtgggctcgctgtgtgccatcgccggggtcctcaccattgccctgcctgtgcccgtcatcgtctccaacttcaactacttctaccaccgggaaacggatcacgaggagccggcagtccttaaggaagagcagggcactcagagccaggggccggggctggacagaggagtccagcggaaggtcagcgggagcaggggatccttctgcaaggctggggggaccctggagaatgcagacagtgccc…
RDT_9	DMXL2	NM_015263	39	-	chr15	49534485	49534803	chr15 49534485 49534803	318	AGGGCCTTAGTGAATCTTCCTTC	CTAGGGTAAGGATGGGTGCTG	AGGGCCTTAGTGAATCTTCCTTCcatgtttttacctttgctgtggatgctaagaacatgtgtttagtagttatactgttcttacagtgtggtgttgcggatggagagggttttctgagtatctggcaagttaaccaaactgcatcaaatcctaaaccttatatggtaagtatcactaaatgttcccagggcgcatatacacaacactttgttcatgaagtgtctgtttcagacagtgaatctcattggtggtcctattgggaaaaggatgatttttttcagcaatcccagcctgacagCAGCACCCATCCTTACCCTAG
RDT_10	FAM26D	NM_153036	3	+	chr6	116985718	116986287	chr6 116985718 116986287	569	CTGCCTTAGTCTCCTGCTGTG	CCACTCTAGGCATTACCAGACC	CTGCCTTAGTCTCCTGCTGTGtggcaaagtgctgctctcccctcacctctctgcaacattgctactggaccagccacctccagaatgagagagaactctttgaacaagcagcagagcagcactctcggctcctcatgatgcatcgcataaagaagctatttggcttcattcccgggagtgaagacgtcaaacacatccgcattccttcttgtcaggactggaaagatatttcagtacccactcttttatgcatgggtgatgacttgcaaggtcactatagcttccttggaaatagggtggatgaggataatgaggaagacagatcaagaggtattgaattaaaaccttgattacagcacctttcatgagtcaggttgcttagcagatacttggctttta…
RDT_11	ADAM29	NM_014269	5	+	chr4	176134064	176134665	chr4 176134064 176134665	601	GTGGAAGTCGGAGAACATTACGC	AAGTACCATTGCACCACTCTGG	GTGGAAGTCGGAGAACATTACGCcccggatgcaacatgacacctcacatcttttcacaactctaggattaagagggttaagtggcataggagcttttagaggaatgtgtacaccacaccgtagttgtgcaattgttactttcatgaacaaaactttgggcactttttcaattgcagtggctcatcatctaggtcataatttgggcatgaaccatgatgaggatacatgtcgttgttcacaacctagatgcataatgcatgaaggcaacccaccaataactaaatttagcaattgtagttatggtgatttttgggaatatactgtagagaggacaaagtgtttgcttgaaacagtacacacaaaggacatctttaatgtgaagcgctgtgggaatggtgt…
RDT_12	PDE6C	NM_006204	19	+	chr10	95411679	95411992	chr10 95411679 95411992	313	AGCATACGGTTTGATAGCACCTC	TGATCTGCCCACCTCAGC	AGCATACGGTTTGATAGCACCTCaaacattgactgtaaactcgatccttaaatgtcacttgtactaataaaatgcaagttctctattcataagtggatttagtgaaccaagcctttctcatttgcaggtagcacttatggttgcaaatgaattttgggaacaaggagatctggagagaacagtgttgcagcaacaacccattgtaagaccttgacataaaaatgtattacttattaaaagttatcaggacaggccgggcgcggtggctcacacctgtaatcccagcactttgggagGCTGAGGTGGGCAGATCA
RDT_13	TSPAN2	NM_005725	6	-	chr1	115401562	115401888	chr1 115401562 115401888	326	AATAGCAGTCTGGGTTGCAGTG	TGCTGCCACTAGAGCAAATTC	AATAGCAGTCTGGGTTGCAGTGactgggcctcggagctgctttgccgcctcggcaccccagtccttagcagggtgcccagacttgtagctgctactcctcccgcctggtcctgaagtctcttttctgactctctagtttcagtgctgtggaaaagaaagctccgaacaggtccaacctacatgcccaaaggagcttctaggacacaaggtaagcttctaccaaggttcttactctacctgtagtatcatgctgctagcttaggaagccattgaaggtagaatctcggatgggatctgcattttactGAATTTGCTCTAGTGGCAGCA
RDT_14	STK35	NM_080836	2	+	chr20	2045083	2045683	chr20 2045083 2045683	600	GCAGTAAACCCGAGTTTCCACC	TGTAGAAGTCCGAACCGCAG	GCAGTAAACCCGAGTTTCCACCtgggcctcattccaaacccaggtacctgacaccagtccctggtgcctgtgtcataccttagaaaggcactcagtgccagttgtgcaggtccccttggagcagttgtttgtcaccaatgtcactcttgaatacactgcatcctttagttaaaaagaagtgtgactgtgtccatctcactcaagctccttcctgtcttctttgatttaggagaaaggatcctgggttatgctgaggagccctgctatctctggtttgtcatggagttctgtgaaggtggagacctgaatcagtatgtcctgtcccggaggccagacccagccaccaacaaaagtttcatgctacagctgacgagcgccattgccttcctgcacaaaaac…
RDT_15	GPR45	NM_007227	1	+	chr2	105224575	105225161	chr2 105224575 105225161	586	AATCCCAGCTAGTGCTCACAAAG	CTGGACGATGATGAGGAAGC	AATCCCAGCTAGTGCTCACAAAGacggacatttctccccaagaccattccagtgccccagaggtccacagacatccaggaagatgcagccagcagacaaagaatggcagccacccaagtgctgaggggagccctcccggccatttctgtcccagctccaagggtctctccacgatggcctgcaacagcacgtcccttgaggcttacacatacctgctgctgaacaccagcaacgcctcagactcggggtccacccagttgcccgcacccctcaggatctccttggccatagtgatgctgctgatgaccgtggtggggttcctgggcaacactgtggtctgcatcatcgtgtaccagaggccggctatgcgctcggccatcaacctgctgctggccaccc…
RDT_16	ACP2	NM_001610	9	-	chr11	47221019	47221333	chr11 47221019 47221333	314	AGGCAAGGAGCTGGATTTCTTC	GAAATTCCTGAGGGTCGACAG	AGGCAAGGAGCTGGATTTCTTCtctgttcggttcctgcgggtgtggggaacaatgctgacgggcagcccctctcccccgcagcacgacactaccctggttgccctgcaaatggcactggatgtctacaatggtgaacaagccccctacgcctcctgccacatatttgaactgtaccaggaagattctgggtgagtggagctagcagtgtcctctggaggggggccctcgggaggtggctcggggcagcccaaggaccccatgatgggcaggctgagcagctcccatgttgcctcCTGTCGACCCTCAGGAATTTC
RDT_17	VAMP4	NM_003762	3	-	chr1	169964155	169964462	chr1 169964155 169964462	307	ACTTTTCCCTCTTTATGGACACCTGG	GGATCTTGGAAGGCATCTCTC	ACTTTTCCCTCTTTATGGACACCTGGagttaagaaatttcactagtataggacttatttcattactcctctgtgacattttataagccctctgaatctgaaaactcaagtctttttctttttttgacagagaaatcttttggaagatgattcagatgaagaagaggacttttttctgtaagtttttttttacagctttattagggtgtaattgacatacaatacatgcatatatctaaaatatactgtatacattttgacagatatgcagtagtctcccttatacgtGAGAGATGCCTTCCAAGATCC
RDT_18	P2RY5	NM_005767	2	-	chr13	47883489	47884082	chr13 47883489 47884082	593	AGGGTAACAATGCCTCAGAAGCC	TGAAAGTTCTGTCCCAGTGAGTCC	AGGGTAACAATGCCTCAGAAGCCtgctttgaaaattttccagaagccacatggaaaacatatctctcaaggattgtaattttcatcgaaatagtgggattttttattcctctaattttaaatgtaacttgttctagtatggtgctaaaaactttaaccaaacctgttacattaagtagaagcaaaataaacaaaactaaggttttaaaaatgatttttgtacatttgatcatattctgtttctgttttgttccttacaatatcaatcttattttatattctcttgtgagaacacaaacatttgttaattgctcagtagtggcagcagtaaggacaatgtacccaatcactctctgtattgctgtttccaactgttgttttgaccctatagtttactact…
RDT_19	ASH1L	NM_018489	3	-	chr1	153716547	153717142	chr1 153716547 153717142	595	AGAAAACCTCGGTGGACTAAAGTGG	AATGGAGCCACTGACAGTACAGG	AGAAAACCTCGGTGGACTAAAGTGGtggcaagaagcacatgccggtctccaaaagggctagaattagaaagatcagagctttttaaaaacgtttcatgtagctcactatcaaatagtaattctgagccagccaagtttatgaaaaacattggacccccttcatttgtagatcatgacttccttaaacgccgattgccaaagttgagcaaatccacagctccatctcttgctctcttagctgatagtgaaaaaccatctcataagtcttttgctactcacaaactatcctccagtatgtgtgtctctagtgaccttttgtctgatatttataagcccaaaagaggaaggcctaaatctaaggagatgcctcaactggaagggccacctaaaaggacttta…
RDT_20	SF1	NM_201995	3	-	chr11	64297352	64297656	chr11 64297352 64297656	304	AGTCTCCGAGTTCTTCATGCTTGTTG	AAAGTGGTCAGGGTACAGTCGTC	AGTCTCCGAGTTCTTCATGCTTGTTGttgagatttgagatgtttattggtaacattgtcttttttccatccttttttttctttcctaacctggtttcttccagtgcaactgcagatagaagacctgactcgtaaactgcgcacaggagacctgggcatcccccctaaccctgaggacaggttgggaaacagttttaaccagctgacagtaacgcttttacctttttctcaatacgttttactggtggcaacatattgtgtcagttcaataaaatcatagtatGACGACTGTACCCTGACCACTTT
RDT_21	GLE1	NM_001499	5	+	chr9	130325211	130325547	chr9 130325211 130325547	336	TGAGGCTGTGGTGAGCTATGC	ATAATACGGCCCAGATCCTCC	TGAGGCTGTGGTGAGCTATGCtctgcagcctgggcaacataacgagaccccatctctaagaaaaagggaaggaagggaagggagggcagggagagggagagaaaagaaagaaagaaaaacaatttcaggaagtatccctgactattcctccctgccatttttcatgcagctccagagaagccttgggacaccaagagaagctaaaagctgagcaccgtcacagagcaaaggtcagagcctggcagaattggtgtgggtgttttggtgtctgtctgtaacctgcctggagagccaggttttggcagatggccaccatGGAGGATCTGGGCCGTATTAT
RDT_22	TTF2	NM_003594	5	+	chr1	117419332	117419934	chr1 117419332 117419934	602	GATTCAGTGTGAGGCAGAGACTGG	GAAACACCTGAGGCAGGAGAC	GATTCAGTGTGAGGCAGAGACTGGaggcacacacaaaagagacttttctgaaattaaatctcaacagtgccaaggtaatgagcttacaagaccatctgcatcttctcaggagaaatcaagtggtaagagtcaagatgtccaaagagaatcagaacctctgagagaaaaggttacccagcttttgcctcaaaatgttcacagtcacaactcaataagcaagccccagaaagggggacccctcaacaaggagtacacgaactgggaggctaaagaaacaaaggcaaaggatggccctagcatacaggccacccagaaaagcctgcctcaggggcatttccaagagcggccggagacccacagtgtgcctgctcctggaggaccagcggctcaggctgcacc…
RDT_23	TRERF1	NM_033502	9	-	chr6	42335134	42335705	chr6 42335134 42335705	571	CTTCTTGCCCACCCACTATTCCTAC	GGAGATGAGGACATTGCTGAAG	CTTCTTGCCCACCCACTATTCCTACcacccccagctctttcagaaattagggatttcttccaaaaccttagttttctccctagtctagcaaccagaactcgctttgcctaaaatggatgtggtcagaatgtgggggcgttgggggtgggggggtcaagcagaagggctctctgcttagacagtagaaggcccccttccctgaacctgtggaaatggcctgcgggggaagctgaagtattcgaatcagatcgttgttccggttttaggaaatccccaggaagcatcagccgagtgtgcccaaagccgaggagcccctcaagaccgtgcaggagaagaaaaagttccggcaccggccggaacctctcttcatcccgccgccgccctcctacaacccgaacc…
RDT_24	DNMT3A	NM_153759	8	-	chr2	25322219	25322533	chr2 25322219 25322533	314	GGTAGTTGGCCTGCTTCTGGAG	AGGAGAGCAGAATCATGGCAC	GGTAGTTGGCCTGCTTCTGGAGagggtggcaccaggaggcctgcatccgaggagcaggcgcggcctcctctgacgccagctctcctccccttgcagagcggctggtgtacgaggtgcggcagaagtgccggaacattgagggtaagtttgttgcctgggaactctggcactcctagtgtggcatggggcagagtagcagaggcacttaggaaggtttgaatgacatgggaccaggggccacgtcctgcgtgtcacaccaccttcaccgtgcttcgtgcactgtctgtctttctgGTGCCATGATTCTGCTCTCCT
RDT_25	C5	NM_001735	32	-	chr9	122772124	122772457	chr9 122772124 122772457	333	GAAAATGATCCTTCGAGCATCCC	TTACTTGGATGTCAACCTGCTAAAG	GAAAATGATCCTTCGAGCATCCCatctgcagcagcagtgttgccataatacctttgtcactttcccactttaaatagaatcttcttgcttacttgtccccaatgtaggtaacaactgtagttcacaaaaccagtacctctgaggaagtttgcagcttttatttgaaaatcgatactcaggatattgaaggtaaaaacagcaggatttacgctgtaattttggctaaaaataaagcatgtgtataaatagagagcttctctgattagtaaaaatgtgcttactcaaaaagtgaaatttcttaaccaaataCTTTAGCAGGTTGACATCCAAGTAA
RDT_26	ZNF596	NM_173539	6	+	chr8	184945	185536	chr8 184945 185536	591	GATAGCTCTTCAGTTGGGATGC	TTCCCACATAGATGACATCCG	GATAGCTCTTCAGTTGGGATGCtacaacaggaaaactctctacatgcagttagataatatactacgtttgtataactgatataggaacaattgtaactggagtctaccactgaatgattattctagaattaatatgtagagaaatgaatgaagtaatgaatgagtgtggataaacctttaatagtctttcatttcattcccaaaaccagagatctcatactcaagaggatccttttctatgcaatgacttaggagaagatttcactcaacatatagcattgactcaaaatgtgattacctacatgagaacgaaacactttgtaagcaaaaagtttgggaaaatcttcagtgactggttatcctttaatcaacacaaggaaattcacaccaaatgtaaat…
RDT_27	CASP4	NM_001225	8	-	chr11	104320574	104320881	chr11 104320574 104320881	307	CTTCATTCCAGGTGTTGTCTGG	AAACACCAATTTGACCATCCAAG	CTTCATTCCAGGTGTTGTCTGGtacatggtgaaagatgctttctgagacttgaaaagagtcgtatctcatctacagcctattttctttttcaggtacagcaatcatttgaaactccaagggccaaagctcaaatgcccaccatagaacgactgtccatgacaagatatttctacctctttcctggcaattgaaaatggttaagtattgagagttgttggtggtatgtgaaataaataagagagtgatattggtggttaagttcaatgacaaatgacagctgagtaCTTGGATGGTCAAATTGGTGTTT
RDT_28	ZNF287	NM_020653	6	-	chr17	16395907	16396468	chr17 16395907 16396468	561	AGCCTTTGCTCATTCCTCAAC	TTTGGCACCTGTATGAACACG	AGCCTTTGCTCATTCCTCAACccttattcaacatcaaaccactcacactggagagaaatcctatatatgtaatatatgtgggaaagccttcagccagagtgcaaatcttactcaacatcatagaacacatactggagagaaaccatataaatgcagtgtgtgtgggaaagcattcagccagagtgtgcaccttactcaacatcagaggattcataatggagaaaaaccctttaaatgcaatatatgtgggaaagcatatagacaaggcgcaaatcttactcagcatcaaaggattcatactggagaaaaaccctataaatgtaatgaatgtgggaaagctttcatttattcctcatcacttaatcaacatcagagaactcatactggagagagacccta…
RDT_29	KIAA0430	NM_014647	3	-	chr16	15637304	15637899	chr16 15637304 15637899	595	GTTCCAGTGTTCATGTCCTGC	GACACATGCTGGGAAAGTCAC	GTTCCAGTGTTCATGTCCTGCagacctctctgaagaatgttcctggttttaactagctgtgattccattttgttcagttatgatttagtgatgtaacagaattgaacactatttctgtttgtgcatgcagtaagatatgagtaaccaaaaaaccacggacctcataaaattaatttatgttctgattttcttttctcagaaagagtacatggagaacaagaaagttgctgtggaactaaaggatgtaccatcaccccttcatgctggctctaagctttttccagcagtcccacttcctgatattcgttctcttcagcagcctaaaatacagctttcttctgtccccaaagtaagctgctgtgctcattgccctaatgaaccctccacttcgccaatgcg…
RDT_30	ATIC	NM_004044	6	+	chr2	215898862	215899179	chr2 215898862 215899179	317	AAAATGGAAGTACATGCACAATGAC	CTGAATACTGCTTGGTCTGGC	AAAATGGAAGTACATGCACAATGACtttatttaaaagcggttcataagctgatagggacatacaaaaatcaataagtcttttgttcttcaaaggtggagtaaccttactgagagctgcagccaaaaaccacgctcgagtgacagtggtgtgtgaaccagaggactatgtggtggtgtccacggagatgcagagctccgagagtaaggacacctccttggagactagacgccagttagccttgaaggtgggatgcactttcatgatattgtaagttacatccatggagtgcagtgtttGCCAGACCAAGCAGTATTCAG
RDT_31	WDTC1	NM_015023	4	+	chr1	27481244	27481564	chr1 27481244 27481564	320	CACTTCTTGGTGTTGAGTTCCC	GATGGTCATCCAACTTTCCATC	CACTTCTTGGTGTTGAGTTCCCcaggagaacccctaaccaactctcttcctgtctcttcatttgctcccccagggtcactcaggatgtgtcaactgtctggagtggaatgagaaaggagagtaagtatgagctagagcacctgaagggtgctggggaaggaagtaaggagggtggaacagcaaggctcctcctgagaggatccaaggaaaagattggacccaaatgaaaagagactgctgctgtctgccgttcttcagcttagcccataattttcaacacaattaaacaatctcagataGATGGAAAGTTGGATGACCATC
RDT_32	ZNF337	NM_015655	5	-	chr20	25604415	25605005	chr20 25604415 25605005	590	TACAACAAGCACTTGAAGGCG	ATAGGAGGACTTATCCCGAAACC	TACAACAAGCACTTGAAGGCGcattcaggggagaagccttttgtgtgcaaggagtgtgggcgaggctatactaataagtcatacttcgttgtgcacaagagaatacactcaggagagaagccttacagatgccaggagtgtggccgaggctttagcaataagtcacaccttatcacacaccagaggacacactcaggggagaagccctttgcgtgcaggcagtgtaagcaaagttttagcgtgaaaggaagtctcctcagacaccagagaacacactcaggggagaagccttttgtgtgcaaggattgtgagcgaagctttagccaaaagtcaactcttgtctaccaccagagaacacactcaggggagaaaccttttgtttgtagagaatgtgggcaa…
RDT_33	PPP2R5B	NM_006244	13	+	chr11	64457114	64457419	chr11 64457114 64457419	305	GTATGTGAAGGGCAGGGAAAG	CATGGACAGTCTTGCAGCATC	GTATGTGAAGGGCAGGGAAAGggagaggtgggcaaaccaaagctgtttcatctcctcatccctccttgacactgccaagaaccatcgtatcactgatctacaatgtgctcaagaccttcatggagatgaatgggaagctgtttgatgagctcacagcctcctacaagctggaaaagcagcagtgagtgttgggggctgggcgtgggggaagggagaagagcagggaggagtcagacccccatggctggagggaacccgaggactaccccaaactctgtctgatcaGATGCTGCAAGACTGTCCATG
RDT_34	SIRPG	NM_018556	3	-	chr20	1564714	1565287	chr20 1564714 1565287	573	ATAAGAACACCATCCTCTCCACA	CGGGCAGTATAGTCAGGGATT	ATAAGAACACCATCCTCTCCACAttattagaaggattaaaattaatgtatctgaaggttcttaacagtgtcacacactcatcgttagtgattgtcatctcagtcatgtctcctgtttatcgatgccccttttgtagccaaaccctctgcccccgtggtattgggccctgcggcgaggaccacacctgagcatacagtgagtttcacctgtgagtcccatggcttctctcccagagacatcaccctgaaatggttcaaaaatgggaatgagctctcagacttccagaccaacgtggaccccacaggacagagtgtggcctacagcatccgcagcacagccagggtggtactggacccctgggacgttcgctctcaggtcatctgcgaggtggcccatgtc…
RDT_35	HOXC4	NM_014620	3	+	chr12	52733803	52734392	chr12 52733803 52734392	589	CATTTTGAATAAAGCGATTCGGTTCC	TTCATCCATGGGTAGACTATGGG	CATTTTGAATAAAGCGATTCGGTTCCttatccggggactgggttgctccgtgtgattggccggaggagtcacatggtgaaagtaactttacagggtcgctagctagtaggagggctttatggagcagaaaaacgacaaagcgagaaaaattattttccactccagaaattaatgatcatgagctcgtatttgatggactctaactacatcgatccgaaatttcctccatgcgaagaatattcgcaaaatagctacatccctgaacacagtccggaatattacggccggaccagggaatcgggattccagcatcaccaccaggagctgtacccaccaccgcctccgcgccctagctaccctgagcgccagtatagctgcaccagtctccaggggcccggc…
RDT_36	PARP6	NM_020214	17	-	chr15	70330159	70330472	chr15 70330159 70330472	313	TTAGCATATTTCCCTTGTGTGGG	CAAACTCATATCTCAAGGGCATC	TTAGCATATTTCCCTTGTGTGGGgttaatgcaagcctgattttttcccctatccccaacccttccctccctgatctcgatttctgctctgttttcctgattccacccccaccctgggcagcagctgaagttcatgcacacctcacaccagttcctcctgctgagcagccctcctgccaaggaggctcggttccggaccgccaagaagctctatggcagcacctttgccttccagtgaggaggctgggggctgggcagtgggggtggtgagggggcggggatgagcaagaagGATGCCCTTGAGATATGAGTTTG
RDT_37	SEMA5A	NM_003966	5	-	chr5	9371401	9371713	chr5 9371401 9371713	312	TTGTTGACCTCTTGAATTCCTCTTTG	TACATGCATCTGTCTTCATCCC	TTGTTGACCTCTTGAATTCCTCTTTGtactctaagatccaaggaaagtagtgctgaacatattcttagaaagaagatgcttttgaagtcaaaattattattttctttgttcttgaaatttttataaactcttaactttctgtgatctattaaaaataaaactgctctgtttttgtattttgcagaaactacctcttcaggttacagcttgaggatctgtctcttatccaggtaggtgcaatttatttttctcaagctttcattttccatcccaattaactcactgtttgagGGGATGAAGACAGATGCATGTA
RDT_38	DLGAP5	NM_014750	8	-	chr14	54713431	54713981	chr14 54713431 54713981	550	AGCGTAACTGGTCTTCTGATTCC	AGAGCGAACTCCGTCTGAAA	AGCGTAACTGGTCTTCTGATTCCatgtatacacttaattgtatctgtttttgtctctcaaattatgtacatagaacatatatttctgttgtcatattttcagacctataaaaattggttgaatatatcctcagaagagagaaatcttactctactttgttaactcacatcctagggtatttcttgtaaagtcgatagtgaagaaaatactttgaattcacaaactaatgcaacaagtggaatgaatccagatggagtcttatcaaaaatggaaaacttacctgagataaatactgcaaaaataaaagggaagaattcctttgcacctaaggattttatgtttcagccactggatggtctgaagacctatcaagtaacacctatgactcccagaagtgcc…
RDT_39	TDRD3	NM_030794	11	+	chr13	60000579	60001183	chr13 60000579 60001183	604	AATAATCATCTGAGACATCCTCCTCG	GGTCCTGCTGGCTTAATAGGTC	AATAATCATCTGAGACATCCTCCTCGaaatgataccaggcagccaagaaatgaaaaaccgcctcgttttcaaagagactcccaaaattcaaagtcagttttagaaggcagtggattacctagaaatagaggttctgaaagaccaagtacttcttcagtatctgaagtatgggctgaagacagaatcaaatgtgatagaccgtattctagatatgacagaactaaagatacttcatatcctttaggttctcagcatagtgatggtgcttttaaaaaaagagataactctatgcaaagcagatcaggaaaaggtccctcctttgcagaggcaaaagaaaatccacttcctcaaggatctgtagattataataatcaaaaacgtggaaaaagagaaagccaa…
RDT_40	C1ORF156	NM_033418	2	-	chr1	168029080	168029664	chr1 168029080 168029664	584	AGAGCTGCTTGGAAAGAGGAC	AACATGCTGGAAACCTGGTAATG	AGAGCTGCTTGGAAAGAGGACcaaagacgtctaaaaagtcatttggaaatatctctaaatatttgttaccatgtataagctgctaaagagaaattgggcccaacaaaactaattgaataattgaggcagatttgtgtgtatcatcaaattctatccagaagttgaagaatctgaatttaaagattgtgtgcatttaataagaggatgacctttcagtttaatttcactatagaagaccatctggaaaatgaattaacacccattagagatggagctttgaccctggattcctcaaaagagctgtcagtctcagaaagtcaaaaaggagaagagagggacagaaaatgttctgcagaacaatttgacttgcctcaggatcacttgtgggaacataagtca…
RDT_41	SCYL3	NM_020423	13	-	chr1	168089348	168089657	chr1 168089348 168089657	309	ACGAGGTAGTGTTTCTGGCATC	GATAATGAGCTCCTGGGATGG	ACGAGGTAGTGTTTCTGGCATCaaaagataaattttaaattcctgctttttcaaatttgcgtatgatttttgcatatgatttgtttcagtgggttcttggtgtgctttattttgttgcagggagaggctgaaggctgggaagaagaaggggagctgaactgggaagataataactggtgacaatagatgtgagttaaactttaggaaaaaggattccctttttttaaaaaaaatcaatacctcaaaagcaggctttgggacaagaaaaccccaaagtggcctgcttttcCCATCCCAGGAGCTCATTATC
RDT_42	PPARBP	NM_004774	17	-	chr17	34819206	34819799	chr17 34819206 34819799	593	ATACGCCACACATCACTCCAG	TGAAATCAACTGTGTCGGCTTG	ATACGCCACACATCACTCCAGctccaagccagtgtagcactcccccaacaacttacccacaaccagtacctcacccccaacccagtattcaaaggatggtccgactatccagttcagacagcattggcccagatgtaactgacatcctttcagacattgcagaagaagcttctaaacttcccagcactagtgatgattgcccagccattggcacccctcttcgagattcttcaagctctgggcattctcagagtaccctgtttgactctgatgtctttcaaactaacaataatgaaaatccatacactgatccagctgatcttattgcagatgctgctggaagccccagtagtgactctcctaccaatcatttttttcatgatggagtagatttcaatc…
RDT_43	RTN3	NM_201430	4	+	chr11	63277033	63277350	chr11 63277033 63277350	317	AATTAGCTGGAGGAGAATGACATCAG	ACCTGTGACCACAAACTCCG	AATTAGCTGGAGGAGAATGACATCAGttaatgtgaattttgccttacggttattcctgcttaacttttgatatggccttcacagctggctgtcttcatgtggctgatgacctatgttggtgctgtttttaacggaatcacccttctaattcttggtaaggtggcaaggagaatgtgcccatgctctttgaagtagtttgtaagaataagagtgaagagaaagcccagcatggctctactcattcttcattgcccagtcttgacccatagagacctgggagtagaggcactggaggaacCGGAGTTTGTGGTCACAGGT
RDT_44	ASRGL1	NM_025080	5	+	chr11	61913048	61913376	chr11 61913048 61913376	328	TAGAATGTTGGAATTAAATGGGTGCC	GGGCAGGGAATAGAGAGTGAG	TAGAATGTTGGAATTAAATGGGTGCCccatcaacatataacatgaaactttaagtggttttaaggtacattgttggttatggtgttcattctcattttcagcctgtcactttttttctgtttatttttggcagaaacttgggaaccgtgggtgctgttgccttggactgcaaagggaatgtagcctacgcaacctccacaggcggtatcgttaataaaatggtcggccgcgttggggactcaccgtgtctaggtaggaccaagggatgcctcctgccccttcccctcttctcccgccctcaggctttcCTCACTCTCTATTCCCTGCCC
RDT_45	ZNF438	NM_182755	7	-	chr10	31178441	31179035	chr10 31178441 31179035	594	CAGCTCAGCCAATTCAGAAACC	ATTCTTGAGTAGGGTGGGATTGG	CAGCTCAGCCAATTCAGAAACCcagaatgtccctacctgaaaacctgaaacttcctattcctagatatcaaccccctagaaatagcaaagcatcaagaaagaaacccatcctgatctttcctaagagtggctgtagcaaagctcctgcccaaacccaaatgtgtcctcagatgtccccttccccacctcaccaccctgaactcctgtacaaacccagtccatttgaggaagtaccatcactagagcaagccccagccagcattagcacagctgcgctgaccaatggaagtgaccatggggacttgagaccaccagtgaccaacacccatggcagtctgaaccctcctgctaccccagcatcatccacaccagaggagcctgccaagcaggacctcacag…
RDT_46	LPAR3	NM_012152	2	-	chr1	85103579	85103878	chr1 85103579 85103878	299	AACATCTCTGCCTGCTCTTCC	CCTGGTACACCACAGATGCTC	AACATCTCTGCCTGCTCTTCCctggcccccatttacagcaggagttaccttgttttctggacagtgtccaacctcatggccttcctcatcatggttgtggtgtacctgcggatctacgtgtacgtcaagaggaaaaccaacgtcttgtctccgcatacaagtgggtccatcagccgccggaggacacccatgaagctaatgaagacggtgatgactgtcttaggtaggtaagaggacccaagcaagccatcattcccattcattcagcaaatctttacgGAGCATCTGTGGTGTACCAGG
RDT_47	ZNF550	NM_001039654	2	-	chr19	62750571	62751152	chr19 62750571 62751152	581	CCAGAGAGCCAACCACTTACC	TCTCTCCAGTGTGGATTGGATG	CCAGAGAGCCAACCACTTACCcgccagtcttatctgagcgggcctttctccggggaagcctgactctggaatcttcaacctcaagtgattcgaggttggggagagctagggatgaggaagggcttttggaaatgcagaaaggtaaagtgacaccggagacagacctccacaaggagacccatcttgggaaagtgagccttgaaggtgaaggtttggggacagatgatggtctgcactccagggcattacaagagtggttatcagcagatgttctccatgaatgtgactcacagcaaccagggaaagacgccttgattcatgcagggacaaacccctacaaatgcaagcagtgtgggaaaggttttaacaggaagtggtatctcgttcgacatcagaggg…
RDT_48	DNMBP	NM_015221	4	-	chr10	101705045	101705618	chr10 101705045 101705618	573	GAAGCAGCAACACATTCACAGG	ATTCATCCTGCTTCTCCTCCAG	GAAGCAGCAACACATTCACAGGgagacggcagcactgacctggactcgaagctgacacaacagctgatcgagtttgagaagagcttggcagggcccggcacagagccagataaaattttacgccacttttcaatcatggactttaactctgagaaggatattgtccgaggttcctcaaagttaatcaccgagcaggagctgccggaaaggagaaaggccctaaggccaccgccacctcgtccctgtactccggtatccacttctccccatttgctggttgaccagaacctaaaacctgcaccacccttggtggtgcgaccctctcgcccagctcccctgcctccctcagcacagcagagaacgaatgcggtatcccccaagctcctatctcgacaccgt…
RDT_49	SPTBN4	NM_020971	6	+	chr19	45692542	45692852	chr19 45692542 45692852	310	TCATCTTCCTTCCCTATCATTCGG	GTGTAGAGGTGAAGGGATGGG	TCATCTTCCTTCCCTATCATTCGGtctccctctgtctttttcccctttcttccctcctaactctccccatctctgcctctgtttctcccttcacccttccagttaccctgaggtaaacatccagaatttcaccaccagctggcgggatggcttggccttcaatgccctcattcaccggcacaggtaccacctggcctgggacagcccagtcctgcccttcagccccccatatccctgcagctgcacacctgtacatgtacttgtgtagatggcacacacagacataaagaCCCATCCCTTCACCTCTACAC
RDT_50	POMGNT1	NM_017739	12	-	chr1	46431431	46431737	chr1 46431431 46431737	306	GCAAGGGCTGTGAAATGTGAAG	ACCGGAAACAGGTTGAAAGTG	GCAAGGGCTGTGAAATGTGAAGgccttggattgcagaggtgggcagagggaaagtgacctcacatggtgagcagtggccatgtcccccaggaacccatggatgtggtggcactgtttggtctgaggggcatccagcatactcccatcagcatcaagaatgcccgcgtgtctcaggtactgcataggcaagtggggatggggcagacacctggctctgccttctaccctaaagctcatgtgccctattcccaccccactcccagcactacaaggccagcctcactgcCACTTTCAACCTGTTTCCGGT
RDT_51	KRT73	NM_175068	1	-	chr12	51298053	51298632	chr12 51298053 51298632	579	TGAACTGCATCTCAGCTAAGGG	CACAAATTAGGGCAGTGGCTC	TGAACTGCATCTCAGCTAAGGGtcagcatcttatccccactttctggcctccccaccatgagccgccaattcacctacaagtcgggagctgctgccaaggggggcttcagcggctgctccgctgtgctctcagggggcagctcatcctcctaccgagcagggggcaaagggctcagtggaggcttcagcagtcggagcctttacagcctggggggtgcccggagcatctctttcaatgtggccagtggcagtgggtgggcaggaggctatggatttggccggggccgggccagtggctttgctggcagcatgtttggcagtgtggccttggggtccgtgtgtccgtcgttgtgcccgcccgggggtatccatcaggtcaccatcaacaagagcctcctg…
RDT_52	NEIL1	NM_024608	3	+	chr15	73431424	73431728	chr15 73431424 73431728	304	AGAAACAGGTTCTCTGAGCCC	GGATCTTCAGCCTGTAGTGGG	AGAAACAGGTTCTCTGAGCCCctctccccatcccatggagggtggggatgggtcttacgcacccagaccgtgttcctccagggagaatgtgctacgaaacctagcggataaggcctttgaccggcccatctgcgaggccctcctggaccagaggttcttcaatggcattggcaactatctgcgggcagagatcctgtaccggtcagcaagcaggcatgggcatggggactgcggtgggccaggtgtgcccacattccccactgcctagcatggcttgccttgccCCCACTACAGGCTGAAGATCC
RDT_53	PLCB1	NM_015192	20	+	chr20	8665470	8666072	chr20 8665470 8666072	602	GATTTGGGTGAGGACATAGAACCAA	CCGTCCATTTGAGGCATACTA	GATTTGGGTGAGGACATAGAACCAAaccatatcataacccattaagtgaaagggaaatcatatttctactcttgcttctattccattttgcttataattcaacatttgctgaagagcatttgtggctctttaaagtattctcttatgtctttgttatttgcatatcaaaattccttatggattgattgatttattgattttctagattatttcaggtcagtttctttctgataagaaagttgggacttacgtggaagtagatatgtttggtttgcctgtggatacaaggaggaaggcatttaagaccaaaacatcccaaggaaatgctgtgaatcctgtctgggaagaagaacctattgtgttcaaaaaggttggtcacatgttcttgatatgagttat…
RDT_54	CUTC	NM_015960	5	+	chr10	101493561	101493893	chr10 101493561 101493893	332	TCATTTGGTGATAAGCCACGACC	AAAAGGTGGTGGCAGTTGTTG	TCATTTGGTGATAAGCCACGACCatttttttgtataaaaatcagagatttgtggaaagataagacttttgaatttgtaaggctgccattttattattatgtcagtttactgtcttgttaggcgaagaaagtattaaaaagtttcagctaacatggagaattctatatatagtaatcagtgatgacatcttcattcatgttgttatatgactttctttttatagctatttgccgccctctgccagtcactttccaccgaggtgagtcattttcattttaaaagttctattgaacagtgttagttttctaatttCAACAACTGCCACCACCTTTT
RDT_55	RSRC2	NM_198261	8	-	chr12	121561464	121561782	chr12 121561464 121561782	318	AGTTGGCTTGTCTCTGTACATGC	ACTTGAGCCTGGGAGTTTGAG	AGTTGGCTTGTCTCTGTACATGCacatatagagagatatatacataatggttttatattgtgttattttaaattcattgaaattaattttgcaggttggaaagggcaaagaaattacaagaacagcgagaaaaggaaatggttgaaaaacaaaaacaacaagaaatagctgcaggtaatttttttcattcttttttagtcatctcgatttgagctctttcaagcttttttgtttttcacagggatttgctctgtcattctgactggagtgcagtggctccagcatagcgcatggtagcCTCAAACTCCCAGGCTCAAGT
RDT_56	NF1	NM_000267	41	+	chr17	26687576	26688179	chr17 26687576 26688179	603	GTAGCTTTGGCTTCTGGAAATGTGA	GGAGGCTTAAATTAGCAACTTGG	GTAGCTTTGGCTTCTGGAAATGTGAaattggtttcaagcaaggtaatcacttttcttttgccttctgtactatagcatatctgttttatcatcaggaggttttttgttttgtaattacttttaaattaaactgaacttttttgtgctaaaactttgagtcccatgtttttttttttaaaaaaaaaaatcctgcttctttacaggttattggaaggatgtgcaaaataattgacaagacatgcttatctccaactcctactttagaacaacatcttatgtgggatgatattgctattttagcacgctacatgctgatgctgtccttcaacaattcccttgatgtggcagctcatcttccctacctcttccacgttgttactttcttagtagccacaggtc…
RDT_57	FNDC3B	NM_022763	9	+	chr3	173499138	173499442	chr3 173499138 173499442	304	TGGACACCCAAATTCCAAATCTCG	GTGTCTTCCCAGTTACGATGC	TGGACACCCAAATTCCAAATCTCGtttgcttttgaaactggaattagcaactaatgaatgctttttctttacagtggagaagaattagaatgtaacctgaaagatcttagaccagcaacagattatcatgtgaggtgagttaggatataagagccaaactgtattggagaatccaggtggctaaagcaaaaacatgtactcccttttaagtttttggtgaatgttgcttaccttgctgaaagttgtagaaccatggcttatgggccattcattgactctcaagaGCATCGTAACTGGGAAGACAC
RDT_58	MPHOSPH10	NM_005791	2	+	chr2	71213531	71214085	chr2 71213531 71214085	554	AATAGGATTCAAGAGGGATTGGCATC	ATAGGCCTCCATTTCAGAGAGTTTG	AATAGGATTCAAGAGGGATTGGCATCaaagttcacttctttaacaaaagtgctttatgactttaataaaatattagagaatggtaggatccatggaagccccttgcaaaaacttgtgatagaaaattttgatgatgagcagatttggcaacaactggaattgcaaaatgaaccaattttacaatactttcagaatgcagttagtgaaacaattaatgatgaagatatcagtcttctcccagagagtgaagaacaggaacgtgaagaggatggttcagagatagaggctgatgacaaggaggacctagaagatttagaggaggaggaagtgtccgacatgggtaatgatgatcctgaaatgggtgagagagctgaaaactcaagcaaatctgatctgagg…
RDT_59	EXPH5	NM_015065	6	-	chr11	107886450	107887015	chr11 107886450 107887015	565	AGTGGATCACAGCCTAGGGAAG	TGCTTTCCGTTCTCACTCAACC	AGTGGATCACAGCCTAGGGAAGgcagaggggacattggaaccaactgccaaaaaatgactaataaaacactttctcactcagagagtcaagtctttgcccttactccagcattgcataaactacagcttggtgaggagactcagtcagatgaaccaaacttagagagtctgcagtctgaaccaagagaattacctcaaagaagtcaggaggcaaatatgacagagagcaggaaggctgaagatgaaatgcagaagtcagcttgggatcaaccttcacttcctgaaggaaacaaaaataaaaccaacttggatgacctagtaaagggggaaaatagatcttcagttaaacacagattggcagccatgtctaaagccagcagaaaattcccagctaaagat…
RDT_60	SLC17A6	NM_020346	1	+	chr11	22316524	22316827	chr11 22316524 22316827	303	GAGCCACTACCATTCTGCTGAG	TTTCTGAGCCACCAGGGTTTAC	GAGCCACTACCATTCTGCTGAGaaggaaaagcccgcaactactttaagagattaagacaatatgcgcaatcctcgcctttcctagcaatcactatttaaatctggcaagaactgacaacagtctttgcaagaatggaatccgtaaaacaaaggattttggccccaggaaaagaggggctaaagaattttgctggaaaatcactcggccagatctacaggtaagacaaagcgaacacttgcttacctggggctcagcatgaaaaaatctgcagggccgtttccGTAAACCCTGGTGGCTCAGAAA
RDT_61	PGK2	NM_138733	1	-	chr6	49862386	49862960	chr6 49862386 49862960	574	GGCAAAGGCGTTAGAAGTCACC	CCCTAGCTTGGAAAGTGATGC	GGCAAAGGCGTTAGAAGTCACCaccgacccagcccctcaacagcaagttggttcttcagcattaagatccaggtgtcagcctatgtctttatattgtcaagatgtctctttctaagaagttgactttagacaaactggatgttagagggaagcgagtcatcatgagagtagacttcaatgttcccatgaagaagaaccagattacaaacaaccagaggatcaaggcttccatcccaagcatcaagtactgcctggacaatggagccaaggcagtagttcttatgagtcatctaggtcggcctgatggtgttcccatgcctgacaaatattccttagcacctgttgctgttgagctcaaatccttgctgggcaaggatgttctgttcctgaaggactgtg…
RDT_62	TNR	NM_003285	6	-	chr1	173629444	173629745	chr1 173629444 173629745	301	GTGGAGGGAGTTCACCAAGAC	TATTGGGTAGCACTTTCCTTGC	GTGGAGGGAGTTCACCAAGACaaagcaccaggcaatgctgtctgtcccaagggttagccatgacattgtcacctacattgctgtgttccagatctctccactcctcaagggctacaatttaagacgatcacagagaccaccgtggaggtgcagtgggagcccttctcattttccttcgatgggtgggaaatcagcttcattccaaaggtaacactcacctgttacactgccaaacagacttatttggaatatttgtacctttagcttggaatcaggggcaGCAAGGAAAGTGCTACCCAATA
RDT_63	HIST1H2BI	NM_003525	1	+	chr6	26381108	26381696	chr6 26381108 26381696	588	AGGTAAATAATGAGGGCGTTTGGG	ACTATCCCATGTGTTGCTTAGCC	AGGTAAATAATGAGGGCGTTTGGGctcaccagcattttcctgtggtcatttgacggtatcacttcggctgcgaacatgcctgaaccagctaagtcagctcccgccccgaagaagggctccaagaaggcggtgaccaaggcacagaagaaggatggcaagaagcgcaagcgcagccgcaaggagagctattccgtgtacgtgtacaaggtgctgaagcaggtccaccccgacaccggcatctcgtccaaggctatggggattatgaactccttcgtcaacgacattttcgagcgcattgcaggcgaggcttcccgcctggcgcattataacaagcgctcgaccatcacttccagggagatccaaacggctgtgcgcctgctgctacccggggagctggcc…
RDT_64	C11ORF42	NM_173525	1	+	chr11	6183329	6183628	chr11 6183329 6183628	299	GTTTAGGGCCCAAGACCTCAG	GGCACATATGGAAGCAGTGAG	GTTTAGGGCCCAAGACCTCAGgtctcacctccctgggctgcctggggttcctgcagcagccactgccctgcccaatccctcccataccccaccatgttggtgggtacccccaacctgctgacactggatgaagctgatgccacctggaccctcatcaaggataaggtaggtaaagtaaggaggctaaagaggaagcaacgaagtgtgacctgcatgggtctcagcagcttgtgagtaggaaggggtgggaagtctgaaaacaataataaccaacatttaCTCACTGCTTCCATATGTGCC
RDT_65	SLC30A4	NM_013309	2	-	chr15	43601434	43602021	chr15 43601434 43602021	587	GGCTTCGGAACTTGAGGACAG	GAGTTGGCAACACAACTCACC	GGCTTCGGAACTTGAGGACAGggttgggcgcctttaatttataacgtgtttcgttttccacaggatggggagggacgcgcggcactgccctcgagaactggcgctccggtgaagtaggcgccgccggccgtccgcctcccccaagccgttccgcaccgcggccgctcagcctctgccatggccggctctggcgcgtggaagcgcctcaaatctatgctaaggaaggatgatgcgccgctgtttttaaatgacaccagcgcctttgacttctcggatgaggcgggggacgaggggctttctcggttcaacaaacttcgagttgtggtggccgatgacggttccgaagccccggaaaggcctgttaacggggcgcacccgaccctccaggccgacgatgat…
RDT_66	COL22A1	NM_152888	54	-	chr8	139698259	139698572	chr8 139698259 139698572	313	GAAGGGCTCTTGGTATCCAGTTG	GCAGGCTGCAAGTATCTTCTG	GAAGGGCTCTTGGTATCCAGTTGtcaaacctctggcaccgagcatggcaccaagtagggctcagtatcctgcaaatggtaaagaatgagcgggggcaacgtgggtcaaagccggcagggaggtatgcctgcccacttctgccccaagagcctgctctatcatggaataactccattctcttccttctagggcttcaagggacacacaggcgattctggtgcacccggtccccgggtaagtgggcgcctcactttggaggtccccccaggtgggcagagcttacacttcccagaCAGAAGATACTTGCAGCCTGC
RDT_67	TBK1	NM_013254	18	+	chr12	63177111	63177416	chr12 63177111 63177416	305	TTTTGGAGTGATTAGTGGTTGACTGC	TTGGTGGGTGGAACTGAATGTAG	TTTTGGAGTGATTAGTGGTTGACTGCacaatataaatgtatatttgaagtaagaatgcttcactagactgcatatcaattgattctttttggttttcagaaagatgcttcatcttaggaaacagttattatcgctgactaatcagtgttttgatattgaagaagaagtatcaaaatatcaagaatatactaatgaggtaggtacagctgtcaaggaaaaattaaaattcttctcagtttataactgatagtgattgacaagggagaaatgggatagaatgtgcCTACATTCAGTTCCACCCACCAA
RDT_68	DSC1	NM_024421	5	-	chr18	26988539	26989092	chr18 26988539 26989092	553	TGACAGAATTTGTGGCTTTGCACAAT	CCCGCCACTTCCCTTATTAT	TGACAGAATTTGTGGCTTTGCACAATgcaaaatgcaaataaaaattcggaaaacatggcagataatgggcacctaagcagaagaaagaaagaataggagagtaggaaagaggggtagtggtaaaaaaataaaccatcacaagaggttaggttgaaaatattcatcatgacgtatttgttctattcctaaattattactgcagatccaatctgatgctgcacagaattacaccatcttttattccataagtgggccaggcgtggacaaagaacccttcaatttgttttacatagagaaagacactggggatatcttttgtacaaggagcattgaccgtgagaaatatgaacagtttgcggtaggattattgaaatatttattcataattatatctttatt…
RDT_69	PCDH15	NM_033056	16	-	chr10	55519604	55519939	chr10 55519604 55519939	335	AACAGTGTCATGGACATTCTGTGC	TCCTCCCAGCTACCATTAGCATTC	AACAGTGTCATGGACATTCTGTGCtattagtttcaagcttttatattactctgtaatgagtgggcgccatatcaattacttgataattgaattatgttttctctctgaaggcaactgatcgagagggagactcaataacatatgccattgagaatggagatcctcagagagtttttaatctttcagaaacgtaagttaaaaatgatttcctactttaaaaaaatgtacagcaacgtactgttagtaagaaagcagacttctaatcagaggctttcagctgtttgtagttgtacttccctttctgttttctatGAATGCTAATGGTAGCTGGGAGGA
RDT_70	NFE2L3	NM_004289	4	+	chr7	26191813	26192117	chr7 26191813 26192117	304	TCAATCCCAACCACTATGCTCTCC	TTGCCCACAAGTGTGATCTTG	TCAATCCCAACCACTATGCTCTCCagtgtacccatgatggaagtatcttgatagtacccaaagaactggtggcctcaggccacaaaaaggaaacccaaaagggaaagagaaagtgagaagaaactgaagatggactctattatgtgaagtagtaatgttcagaaactgattatttggatcagaaaccattgaaactgcttcaagaattgtatctttaagtactgctacttgaataactcagttaacgctgttttgaagcttacatggacaaatgtttaggacttCAAGATCACACTTGTGGGCAA
RDT_71	RALBP1	NM_006788	3	+	chr18	9506843	9507440	chr18 9506843 9507440	597	CTGAAGGCTATGCAGCCTTTCAG	TGTGCAACTGGTAGGATCAAGG	CTGAAGGCTATGCAGCCTTTCAGgaagatagctctggagatgaggcagaaagtccttctaaaatgaagaggtccaagggaatccatgttttcaagaagcccagcttttctaaaaagaaggaaaaggattttaaaataaaagagaaacccaaagaagaaaagcataaagaagaaaagcacaaagaagaaaaacataaagagaagaagtcaaaagacttgacagcagctgatgttgttaaacagtggaaggaaaagaagaaaaagaaaaagccaattcaggagccagaggtgcctcagattgatgttccaaatctcaaacccatttttggaattcctttggctgatgcagtagagaggaccatgatgtatgatggcattcggctgccagccgttttccgtg…
RDT_72	BCO2	NM_031938	11	+	chr11	111592042	111592346	chr11 111592042 111592346	304	CACACATCCAAACTACATCACAGCC	CGACAGATGAGTGTGCATCC	CACACATCCAAACTACATCACAGCCaaattcatgcttggagtgacaaaagccatagaaagctccctacttactacttgccttttatcaaatgctttttttgggacttgcaggtttggagagaagatggcttttatccctcagaacctgtttttgttccagcaccaggaaccaatgaagaagatggtggggttattctttctgtggtgatcactcccaaccaggtaaatatatttccctatcaccagtcagaaagaaaagtagcactgagtcatctgataaatcaaGGATGCACACTCATCTGTCG
RDT_73	TIGD7	NM_033208	1	-	chr16	3290252	3290851	chr16 3290252 3290851	599	CAAGAGCCAGACAGGACTTTGC	TAGCTTTGAAATCTGTTCGCC	CAAGAGCCAGACAGGACTTTGCaactggcagctttctgagtgcataagacctccacctctagactagctcttcagtcatggttagccccttcagtccattatcctccaatacaatgcccatgccttctggggctttcagctaagttttgtttaaaaaatgtgggttttttttttgccaattcattaaggcttttccctttgttttctcctgttggtggttcagagttaaattcagtatgaataagagagggaaatatacaacactgaatttggaggagaaaatgaaggttctaagtagaattgaagctggacgatcacttaaaagtgtaatggatgaatttggaatcagtaagtcaacattttatgacattaaaaaaaataagaagttaattctggact…
RDT_74	TRPS1	NM_014112	3	-	chr8	116700429	116701028	chr8 116700429 116701028	599	GGGGACTCACTGGAGACAAAGG	GGCTACCTGTCTGGTACTGGG	GGGGACTCACTGGAGACAAAGGaagatcagaagatgtcaccaaaggctacagaggaaacagggcaagcacagagtggtcaagccaattgtcaaggtttgagcccagtttcagtggcctcaaaaaacccacaagtgccttcagatgggggtgtaagactgaataaatccaaaactgacttactggtgaatgacaacccagacccggcacctctgtctccagagcttcaggactttaaatgcaatatctgtggatatggttactacggcaacgaccccacagatctgattaagcacttccgaaagtatcacttaggactgcataaccgcaccaggcaagatgctgagctggacagcaaaatcttggcccttcataacatggtgcagttcagccattccaaa…
RDT_75	OIT3	NM_152635	8	+	chr10	74360185	74360484	chr10 74360185 74360484	299	GTACAGTCCAGCCTCCTCCAC	GGAATGTCAACACACTGGGAC	GTACAGTCCAGCCTCCTCCACccctttggctctccttgggccaaaatgttgggttagattgtttttccacctctgttgaaacaatcaagtcttatgtgctatctgccctactttcagctgtgtttcagatgactcggtaaagcagtacacatcccgggatcacctagcaaagcacttccaggtccctgtcttcaagtttgtgggcaaagaccacaaggtgagttgaacatctttaatttataacccctgaacctgagcctttttttttttttttttggtGTCCCAGTGTGTTGACATTCC
RDT_76	ZNF45	NM_003425	7	-	chr19	49109897	49110498	chr19 49109897 49110498	601	GAAGAGCTTCAGTTGGCGTTCAC	GACTGAAGGCCTTACCACACC	GAAGAGCTTCAGTTGGCGTTCACgactgcaggctcatgagcgaatccacactggcgagaaaccatacaaatgcaatgcatgtggcaagagctttagttacagctcacaccttaatattcattgtagaatccacacaggagagaaaccctataagtgtgaggagtgtgggaaaggtttcagtgtgggttcacaccttcaggcccatcagataagccacactggagagaagccatacaaatgtgaggagtgtgggaaaggcttctgccgggcctcaaatctgctggaccatcaaagaggccatactggagagaaaccgtatcagtgtgatgcatgtggtaagggcttcagtcgtagctcagattttaacattcattttagagtccatacaggggaaaaacc…
RDT_77	PM20D1	NM_152491	9	-	chr1	204077421	204077724	chr1 204077421 204077724	303	GTTCAGGAAAGTGGGTAATGTTTCCG	AAAGGCCTATGTCTTTGCGTG	GTTCAGGAAAGTGGGTAATGTTTCCGccctttccttcaccccattggttctttctaacatctgaccttggtccttttgttttaggtttatggagagaaatcccttaaccaatgcaataatcaggaccaccacggcactcaccatattcaaagcaggggtcaaggtaacatccctggttcctccccatatagcttttccctaccgccctccactcctcccttccttgaatctatctactggctcttccttccttctgtgtgtgtcagctggatccaagcctagcCACGCAAAGACATAGGCCTTT
RDT_78	KLF5	NM_001730	2	+	chr13	72534141	72534731	chr13 72534141 72534731	590	AACATGAACGTCTTCCTCCCTGAC	TGTAGCAGCATAGGATGGAGGTG	AACATGAACGTCTTCCTCCCTGACatcactcacctgagaactggcctctacaaatcccagagaccgtgcgtaacacacatcaagacagaacctgttgccattttcagccaccagagtgaaacgactgcccctcctccggccccgacccaggccctccctgagttcaccagtatattcagctcacaccagaccgcagctccagaggtgaacaatattttcatcaaacaagaacttcctacaccagatcttcatctttctgtccctacccagcagggccacctgtaccagctactgaatacaccggatctagatatgcccagttctacaaatcagacagcagcaatggacactcttaatgtttctatgtcagctgccatggcaggccttaacacacacacc…
RDT_79	BACE2	NM_138992	8	+	chr21	41569036	41569339	chr21 41569036 41569339	303	AGCTGTCTAAGCCACTGGGAC	AGCAGCAGCAGGACGATTAAG	AGCTGTCTAAGCCACTGGGACctcagtggactttaactgtggtttaataaaccaaggggttctgtctgtgtccaatgtgagaggtggaccgctcatttcacagctgtggattttccctttctgtctccccagaaattgcaggtgctgcagtgtctgaaatttccgggcctttctcaacagaggatgtagccagcaactgtgtccccgctcagtctttgagcgagcccattttgtggattgtgtcctatgcgctcatgagcgtctgtggagccatcctccttgtCTTAATCGTCCTGCTGCTGCT
RDT_80	CNR1	NM_016083	1	-	chr6	88911067	88911668	chr6 88911067 88911668	601	CATCACCACTGACCTCCTGTACG	TGTACCTGTCGATGGCTGTGAG	CATCACCACTGACCTCCTGTACGtgggctcaaatgacattcagtacgaagacatcaaaggtgacatggcatccaaattagggtacttcccacagaaattccctttaacttcctttaggggaagtcccttccaagagaagatgactgcgggagacaacccccagctagtcccagcagaccaggtgaacattacagaattttacaacaagtctctctcgtccttcaaggagaatgaggagaacatccagtgtggggagaacttcatggacatagagtgtttcatggtcctgaaccccagccagcagctggccattgcagtcctgtccctcacgctgggcaccttcacggtcctggagaacctcctggtgctgtgcgtcatcctccactcccgcagcctccg…
RDT_81	CST3	NM_000099	2	-	chr20	23563778	23564088	chr20 23563778 23564088	310	TGACCCGGTCACAGTGAAGTG	ACACTCAGGCACATGCACAC	TGACCCGGTCACAGTGAAGTGcctgtgtgtgtaagaaactgacagaacgtgctgtccctgcctcctgctctttcacatgtgtagatcgtagctggggtgaactacttcttggacgtggagctgggccgaaccacgtgtaccaagacccagcccaacttggacaactgccccttccatgaccagccacatctgaaaagggtatgtgccttatatgggtccagggccagtcatacactgcagaggggtgtgtgtgtgtgtgtgtgtgtgtgatgcacatgttctgcagggtacGTGTGCATGTGCCTGAGTGT
RDT_82	ARID1A	NM_006015	15	+	chr1	26972336	26972649	chr1 26972336 26972649	313	TGAACTCTGAAGAGGGCCTGG	AATTGGAGAGGCAGATTGAGC	TGAACTCTGAAGAGGGCCTGGgtcaaagggtagattaccaggcttgtcaacttaccagtttgttcaccgcttgcctttctacgctcagctccagggagtgatcccttcatgtcctcagggcagggccccaacggcgggatgggtgacccctacagtcgtgctgccggccctgggctaggaaatgtggcgatgggaccacgacagcactatccctatggaggtccttatgacagagtgaggtaagcatgaccccagctcctgtccactcccccagcaccctgaagctatagtggGCTCAATCTGCCTCTCCAATT
RDT_83	FAAH	NM_001441	15	+	chr1	46651610	46651925	chr1 46651610 46651925	315	CTACGTTGTGGCCTCTCTCTAGC	ACATTTCCTTGCTGTGGCAG	CTACGTTGTGGCCTCTCTCTAGCtgggtgcttcctgggcctgggggtggggagtcctgccttgctaaccctatcctgatgcctgtatcccctatagggcatgaagaagagtgtggggctgccggtggccgtgcagtgtgtggctctgccctggcaagaagagttgtgtctgcggttcatgcgggaggtggagcgactgatgacccctgaaaagcagtcatcctgatggctctggctccagaggacctgagactcacactctctgcagcccagcctagtcagggcacagctgccctgCTGCCACAGCAAGGAAATGT
RDT_84	KLHL22	NM_032775	4	-	chr22	19149124	19149717	chr22 19149124 19149717	593	GGCCTTCTCTCGGACTGACAAG	CCAGCTAGCACCCTGTCCTAC	GGCCTTCTCTCGGACTGACAAGtaccgccagcttccattggagaaggtctactccctcctcagcagcaatcgcctggaggtctcctgcgagaccgaggtatatgagggggcccttctctaccattatagcctggagcaggtgcaggctgaccagatctcgctgcacgagcccccaaagctccttgagacagtgcggtttccgctgatggaagctgaggtcctgcagcggctgcatgacaagctggaccccagccctttgagggacacagtggccagcgccctcatgtaccaccggaacgagagcctacagcccagcctgcagagcccgcaaacggagctgcggtcggacttccagtgcgttgtgggcttcgggggcattcactccacgccgtccactgt…
RDT_85	ATRN	NM_139321	21	+	chr20	3524878	3525200	chr20 3524878 3525200	322	GACTGCCTGAGCTGAGTTATGGTG	TCTGGGAACACTTCATTGGTG	GACTGCCTGAGCTGAGTTATGGTGaaggatgcaattataatggctccagactatctgtactttatataaaaggatctgtttggttttaaaatgaattcagtttctgttttaaatagcagtataaaatagtcttttttcccccccagatgtgaggtagaaaatcgataccaaggaaaccctctcagaggaacatgttattgtaagtggttttgcaattcttatttctagaagcaaagtagttcagtaaaacttcattgtttaaacgggtttgagaatagtaagtgctataagactatagcagcCACCAATGAAGTGTTCCCAGA
RDT_86	TEX15	NM_031271	1	-	chr8	30821321	30821904	chr8 30821321 30821904	583	CAGGTAATTGCCTCCATACAGATGGG	ACAGGTTTCAGAGTGGGCAG	CAGGTAATTGCCTCCATACAGATGGGaatgaaacaaatgtcactgagaattatgagttggatgtagcatcaggaactgaagaagataaaagttatggggaaaatatagtggaattatcttccagtgatagttctctgcttttaaaagataatgtaaaaggctcctcttcagaaacatgtattgtgaagaaagacactgaggacagaataacgtggaaagttaaacaagcggaaaaagcaaaagattctgtttacaaaagaagcatgactgaaggatcaactgttaatactgagtacaaaaatcaaaagaatcagatctcagaagaatcctgcttaaatgagaaaattattacaactaacttgattgattcccatctgagcactaaaaatactaccactg…
RDT_87	RAB7L1	NM_003929	3	-	chr1	204008114	204008416	chr1 204008114 204008416	302	TGTGTCCATAGGGTTTCACTGCC	GTGTCCTCAGAGCAGCTCAATC	TGTGTCCATAGGGTTTCACTGCCtatttgatttgagtttatccctattaattttttacagtgaaattttattaaagtataatgtacatatattttcagtggattttgctctgaaggttctccagtggtctgactacgagatagtgcggcttcagctgtgggatattgcaggtaaagtgggagggctagataggaacaagggaagaaattttgatttaactagaaagctctgaggaaaaaatggggcagcaaagccagaaattgtttttctgaagctggaatGATTGAGCTGCTCTGAGGACAC
RDT_88	PPARBP	NM_004774	11	-	chr17	34834220	34834803	chr17 34834220 34834803	583	GCCTGTAGTTCCAGCTACTTGGG	ATGTGTTCTACGAGCCGACTTT	GCCTGTAGTTCCAGCTACTTGGGtggctgaggcaggagaatggtgtgaacccaggaggtggagcttgcagtgagctgagattgcgccactgcactccagcctgggtgacagagcaagactctgtctcaaaataaataaataaatacataaataaataaataagggaataacagcatctgataaattatagctgacaaatattgcaaaaattaacctcttaaaacatactgtgattcccatcatttgtattactttgaggaataccctttttctttcctatccccagtttctcgatctttgggcatgaatgcatcagtgacaattgaaggaacatctgctgtgtacaaactcccaattgcaccattaattatggggtcacatccagttgacaataaatgg…
RDT_89	MEPE	NM_020203	4	+	chr4	88986091	88986678	chr4 88986091 88986678	587	GCTCCCTGGAAGAGAAGGAAACAG	CAACTCACAGGTGACGAGGTC	GCTCCCTGGAAGAGAAGGAAACAGagtggatgctggcagccaaaatgctcaccaagggaaggttgagtttcattaccctcctgcaccctcaaaagagaaaagaaaagaaggcagtagtgatgcagctgaaagtaccaactataatgaaattcctaaaaatggcaaaggcagtaccagaaagggtgtagatcattctaataggaaccaagcaaccttaaatgaaaaacaaaggtttcctagtaagggcaaaagtcagggcctgcccattccttctcgtggtcttgataatgaaatcaaaaacgaaatggattcctttaatggccccagtcatgagaatataataacacatggcagaaaatatcattatgtaccccacagacaaaataattctacacggaa…
RDT_90	NDUFS6	NM_004553	4	+	chr5	1868812	1869126	chr5 1868812 1869126	314	AACCGAGATCGACAGTCTGCATTC	GAATACCCTTCGCACAGAACC	AACCGAGATCGACAGTCTGCATTCttacttcagtagtaactgcgtatttttgtttctgacagtctaagttttatacatacattttcaatgcttaatatctagatttgaagtagaatatggaaatatgacatcattccttttgaattttttcaggacaaagaaacaaaaaccggcacatgcggttactgtgggctccagttcagacagcaccaccactagagcgtgtggcacgccgggggtcccgcagcatcctgtgagcatttccgcggggaagctgagcacgtgaagctcgctGGTTCTGTGCGAAGGGTATTC
RDT_91	LAMB3	NM_000228	2	-	chr1	207890777	207891095	chr1 207890777 207891095	318	ATGTATCTGCTGCTCCAAGTGTCC	ACTACAGGTGACAGGTGATGCC	ATGTATCTGCTGCTCCAAGTGTCCtagatcaggaccctaggtaaagacttctgaaaaatacttgagtctagaaacagaaaagaaaaagggctagtgtgctctaggggtttgcactgttgtacccagtttgctttgctgtgtcctaggaaaggtcctttctggggatcaccccattggctgaagatgagaccattcttcctcttgtgttttggtaagtaccccttcccatccttccaggccctgttatatggcagggaggcaacagccacagggagaaggagagtttaccaaagtgtgGGCATCACCTGTCACCTGTAGT
RDT_92	ANKHD1	NM_020690	29	+	chr5	139888173	139888734	chr5 139888173 139888734	561	ACAACGTTATCTACGTTCCAGCCC	TTGCAGGTAGAAATGTGGTGG	ACAACGTTATCTACGTTCCAGCCCgctaataaacttaataagaatgttccaacaaatgtacgttcttctttcccagtttctctacccttagcttatcctcaccctcattttgccctgctggctgctcaaactatgcaacagattcggcatcctcgcttacccatggcccagtttggaggaaccttctcaccttctcctaacacatggggaccattcccagtgagacctgtgaatcctggcaacacaaatagctctccaaagcataataacacaagccgtctacctaaccagaacgggactgttttaccctcagagtctgctggactagctactgccagttgtcctatcactgtctcttctgtagttgctgccagtcagcaactgtgtgtcactaatacc…
RDT_93	UVRAG	NM_003369	15	+	chr11	75529407	75529997	chr11 75529407 75529997	590	AGACATCACACCTCCAGTGCAATC	CTCTACTGCCACAGCACTGTCC	AGACATCACACCTCCAGTGCAATCcctgttcctaagagacaaagctccatatttgggggtgcagatgtaggcttctctggggggatcccttcaccagacaaaggacatcgaaaacgggccagctctgagaatgagagacttcagtacaaaacccctcctcccagttacaactcagcattagcccagcctgtgaccaccgtcccctccatgggagagaccgagagaaagataacatctctatcctcctccttggatacctccttggacttctccaaagaaaacaagaaaaaaggagaggatctagttggcagcttaaacggaggccacgcgaatgtgcaccctagccaagaacaaggagaagccctctccgggcaccgggccacagtcaatggcactctc…
RDT_94	MAEL	NM_032858	2	+	chr1	165225497	165225820	chr1 165225497 165225820	323	CCAGAACCACCTCCCTGTAATGC	GAACGTCGTCTTCGCACTAACC	CCAGAACCACCTCCCTGTAATGCcccagcatctgcctgcgggccctagagcacgggatcctcacggctgtttctcttctttgctccttcaatccccaaaagcttctgagggaggaagaaaaggagaaatacgcagaaatggctcgagaatggagggccgctcagggaaaggaccctgggccctcagagaagcaggtaaagttaacgagagaagagccgccatctgcctggcacataggcatattcagtaaaggctggatgagtgaatgagtgaatgtcaagggtggactgctttgggggttcGGTTAGTGCGAAGACGACGTTC
RDT_95	PPAN	NM_020230	4	+	chr19	10079348	10079654	chr19 10079348 10079654	306	ACATATGCCTCTGAGCTGCTGTG	ACGCACCAGCGAGTACTGTAG	ACATATGCCTCTGAGCTGCTGTGatttctggcttcaaagtaaacgctctgaagaagagatggggcaaaggtgcctactccgggcacctctgctagacccctccagagtcactgatcttttcttctcctgcagaagctgatgcgcctcccaggaggccccaccttgaccttccaggtcaagaaggtgagaggggtggaggtggtacaaagccatgtggggtgggagctggacttggggttgtccgcagccatgtgtggttggtggtcaccccctcctctctcctgtcCTACAGTACTCGCTGGTGCGT
RDT_96	ZNF646	NM_014699	2	+	chr16	30996867	30997471	chr16 30996867 30997471	604	CACATATCTGTAGCATCTGTGGGCTG	TGGGATGTCCAAGTTGTCAAG	CACATATCTGTAGCATCTGTGGGCTGctctttgaagacgctgagagccttgaacgtcatggcctgactcatggggcaggggaaaaggaaaatagcagaacagagaccacaatgtcacctcctagggcctttgcctgccgagactgtggaaagagctatcgccactcaggcagccttatcaaccacaggcagacccaccagacaggagacttcagttgtggggcctgtgccaagcacttccacaccatggctgccatgaagaaccacttgcgccggcacagtcggcggcggagcaggcggcatcggaagcgggctggcggtgccagcggtgggagagaagccaaactcctggcagcggagagctggacccgggagctagaagacaatgaaggcctggagt…
RDT_97	SH3TC2	NM_024577	11	-	chr5	148386818	148387412	chr5 148386818 148387412	594	TGTCCAGCAACATGGTATCCAGAG	CCAGGACTTAAGGCTCAGGTG	TGTCCAGCAACATGGTATCCAGAGtgcccaagggatgtctcttcctatttggcaggtccaccttgtcctccagaacacaaccaagctccttggctttccttccccaggctggggtgaagtttctgccttggcctgcccaatgctcagacaggccctggctgcctgtgaggaactagcagaccggagcacccagagggccctgtgtctcatcctttccaaagtgtacctcgagcacaggtctcctgacggtgccatccactacctgagccaggccttggtgctagggcagctgctgggtgagcaggaatcctttgagtcttctctctgcctggcatgggcctatctcttagccagccaggccaagaaggctttggatgtgcttgagccactgctatgctc…
RDT_98	MTR	NM_000254	16	+	chr1	235080085	235080661	chr1 235080085 235080661	576	GATTTCTGTGAAATCCAAGCATTGAC	TCAGGCTCTGTTATGTTCTCCA	GATTTCTGTGAAATCCAAGCATTGACacttgagtgttttcagtgagtgaaatgtgctctaatgtataacacttaatattttaatattaatattttattaaaataaaataacaggtatttaatattaatattttaatagataatttttctatttcaaactacatcttttgctcttttccctaggcaacagaaacagacacaaaaatcagagtgtgcacccgggcctaccatctgcttgtgaaaaaactgggctttaatccaaatgacattatttttgaccctaatatcctaaccattgggactggaatggaggaacacaacttgtatgccattaattttatccatgcaacaaaagtcattaaagtaagtgtaggcatgttctctcccaagtcatggctca…
RDT_99	C2ORF61	NM_173649	2	-	chr2	47233463	47233762	chr2 47233463 47233762	299	TGGGTATGGGTGTGAATTTCTTC	GTATGACATGAGGTCCATGCAG	TGGGTATGGGTGTGAATTTCTTCaagcaaatgttttataaattatatttaatttcaagggatcacctctcaaatgaataagcatactttgtgtttgttaacagaaaccagcccaaaagacttcctcttttgaaagagaaggatggtggagaatagcattaacagtatgtacattgttcagtctttcctattcacattattcctattccattaatattttaatcaattatagcttttaagactaacactaaattgtaagaaaacagtgattgttcagatCTGCATGGACCTCATGTCATAC
RDT_100	USH2A	NM_206933	5	-	chr1	214567402	214567862	chr1 214567402 214567862	460	AATAGGCTGGCCAAAGTATTCAC	CTAAGCCAAAGCAAACACTGTAAAC	AATAGGCTGGCCAAAGTATTCACtttgacttaagtcctacagtgtccatggagataactatgattatttttgttattaatgtggaattagcaaactagagattgatctgtaaaagtttcaaagggcagtgacataaatatctttttaaccttaacatcttcaaaggaatatcacttaaatacttgtcaggtattgcttggtaaacagagacttcttatattatgcacatgtgtgtatttgcaggtttagagcagtttgtcggaagaatgcaagattttcgattataccaagtggcacttacaaacaggtaagcagatgttgcattgtaaacctcaagaaccgaaaggataaatgctgaattcacttaaataagaatactatgtagattataccattttt…
RDT_101	ANAPC1	NM_022662	6	-	chr2	112346408	112346984	chr2 112346408 112346984	576	GGCAGGAATTTCACATTGAACAAC	GCAACCCTAATTTGAGAATCCA	GGCAGGAATTTCACATTGAACAACtcctctttattagatttgattttatcttagagttgcttatttgtattactttttaagaaaataccgtatttaatgattatgttactttgtaaagctattactaaattggaaaataaaacattctgtaatgtttctttaaaacattttataaaggggtaggttctcttacttctatcttttcccacccttttacctgaaaggttgcaaatgtttggcccactaaatatggattgctgtttgaacgaagcgcttcttcacatgaagtacctccaggttcacccaggtattcattttattcacttcagaatattactgcttgggatttgtgtgtttgtgttggttctgaggtttatctaaaagtttgagatgatgata…
RDT_102	NT5C2	NM_012229	12	-	chr10	104845593	104845895	chr10 104845593 104845895	302	TTAATTTCTGGCTTCCACTGCC	GGTTCTGACCAATTCTTTCCC	TTAATTTCTGGCTTCCACTGCCatgatttcataaaatttagaggaaacaagaatgtggtgagtcctatgttgaaaaagacatgttttgtgaaaagcttgtaatttctttaggttatataccttttgcaaaagtagtatatggaccttatgttaaatttttttttccagaaaattatgacttacctgtttgacttcccacatggccccaaggtaccgtatgtgactcaatagaccactgctttaataacaatgaatgcatttaatcattctggaatattaaggGGGAAAGAATTGGTCAGAACC
RDT_103	POLR2B	NM_000938	13	+	chr4	57571795	57572112	chr4 57571795 57572112	317	CTGCAGCTATTGCTGAGTGTG	AAAGATGCCAATGCAAAGATAAC	CTGCAGCTATTGCTGAGTGTGtatagatggaattagttttttaaactatagttaatctttagttgttgcttagtatagaattgttaagtgtaaaatgcttttgctttttcattgtagtgcaaccaagatttttgttaatggctgctgggttggaatacataaagatcccgaacaacttatgaacaccctaaggaaattgagacgtcagatggacatcattgtgtctgaagtaagaatctttagttaagagggtgtggactgtgagatttttaaacaaggcataggactagtgaaaGTTATCTTTGCATTGGCATCTTT
RDT_104	RANBP9	NM_005493	9	-	chr6	13747659	13748127	chr6 13747659 13748127	468	CTAAGCATTAAAGCATAGGACACCA	GATTACAAGCGTGAGCCACC	CTAAGCATTAAAGCATAGGACACCAtatttaatatttttagcttactaaagaccaatcctactgataaatcaaagttttaaaaatatttttagaaatctgttgctattaaataaaaggccatttgaagattgtgtctaagtaaatttttcttttctcctttagagtgcgtcagtttatagaaatggtgaatggtacagatagtgaagtacgatgtttgggaggccgaagtccaaagtctcaagacagttatcctgttagtcctcgaccttttagtagtccaagtatgagccccagccatggaatgaatatccacaatttagcatcaggcaaaggaagcaccgcacatttttcaggtgagatttaacttatgacattatttttagatttttcctctttat…
RDT_105	TLR2	NM_003264	3	+	chr4	154844436	154845012	chr4 154844436 154845012	576	GGAAACGTTAACAATCCGGAGG	TAACATGGGTAAGAGGGAGGC	GGAAACGTTAACAATCCGGAGGctgcatattccaaggttttacttattttatgatctgagcactttatattcacttacagaaagagttaaaagaatcacagtagaaaacagtaaagtttttctggttccttgtttactttcacaacatttaaaatcattagaatacttggatctcagtgaaaatttgatggttgaagaatacttgaaaaattcagcctgtgaggatgcctggccctctctacaaactttaattttaaggcaaaatcatttggcatcattggaaaaaaccggagagactttgctcactctgaaaaacttgactaacattgatatcagtaagaatagttttcattctatgcctgaaacttgtcagtggccagaaaagatgaaatatttgaa…
RDT_106	NPAL1	NM_207330	6	+	chr4	47732116	47732707	chr4 47732116 47732707	591	ATTCGCCCTAGCTCATAGTGG	TGCCATACCACTCTTGGAATAAG	ATTCGCCCTAGCTCATAGTGGtattggtgagatttaaatgatatgtttgtgaaaatcctttgtaaaatattgagaactatgcaatagaatgttgtttttaatttgatctcacttctatttctaaaatacctatgctcttaaactcatgactaacaagatttcagaaaggtataatcctgtgagcattttctaaagtcaaattcttttctccttctaacagggtttatttcctttgctgtgatcataactgtgatctccttggtgctgattttgattgtggctcccaagaaaggacagaccaatatattggtttatatttcaatctgttccttgattggagcgttttcagtttcttctgtgaaaggcctgggaattgccattaaggagctgatagaatgg…
RDT_107	OLA1	NM_013341	3	-	chr2	174802077	174802522	chr2 174802077 174802522	445	TCCTCATGGATCTTATTTGAGCATTG	TAACCTTGTGATCTGCCCTCC	TCCTCATGGATCTTATTTGAGCATTGaaattagagtgagataaatttttcttggtgttaacctaagaattgattgaaattgcttttatttgttttaggaaatctactttcttcaatgtgttaaccaatagtcaggcttcagcagaaaacttcccgttctgcactattgatcctaatgagagcagagtacctgtgccagatgaaaggtttgactttctttgtcaataccacaaaccagcaaggtaagagatattttatgctatttatttggtgattttgtgtagattgggcagatgtttaaagtcatatagaagagtttttcttttaaaattaatgtagcattattgttttgggtgattataaaagtcatgcagagggctgggtgcggtggctcacacct…
RDT_108	CYP20A1	NM_177538	2	+	chr2	203818727	203819034	chr2 203818727 203819034	307	ATTTAAGGTCCTGCAGATGTGTTG	TGGCACAATCATAGCTCACTG	ATTTAAGGTCCTGCAGATGTGTTGgtgaaacacatctgacttatgggatatatgataattcattattataaactttttttttgtaaggcttccagacaagctgcaggaattccagggattactccaactgaagaaaagtgagtaattattttcttggaattaagtagagttaattcttcattattgatatcaagactaaaccatatttttagccaatcatggtagctgttgccagctactgaggaggttgaggtggaagatcgcttgaggccaggagtttaatgcttCAGTGAGCTATGATTGTGCCA
RDT_109	ULK2	NM_014683	26	-	chr17	19621393	19621708	chr17 19621393 19621708	315	GGATTCCATTTAAAGCTTCATTGCC	GGCAGAATTCCAAACTCCAAG	GGATTCCATTTAAAGCTTCATTGCCcaaatggatttgtattttcttggaaaaattgagagaattgtgtttttgttgactggttccaggttcagtctgcagccctggatgagatgtttcagcagaccgaagatattgtttatcgctatcataaggcagcccttcttttggaaggcctaagtaggattctacaggaccctgcagatattgaaaatgtgcataaatgtaagttgacttacaaagtagtgtatttttttacttcattttagttgtctatcacaagcatagtacaaagagCTTGGAGTTTGGAATTCTGCC
RDT_110	ZFYVE9	NM_004799	4	+	chr1	52476990	52477589	chr1 52476990 52477589	599	AGTGTGTTGGATTGGCAGATG	TTCCCAAAGATGGACTGCATAC	AGTGTGTTGGATTGGCAGATGcaggtctagatttaaaaggaacttgcattagtgaaagtgaagaatgtgatttctccactgttatagacacaccagcagcaaattatctatctaatggttgtgattcctatggaatgcaagacccaggtgtttcttttgttccaaagactttaccctccaaagaagattcagtaacagaagaaaaagaaatagaggaaagcaagtcagaatgctactcaaatatttatgaacagagaggaaatgaggccacagaagggagtggactacttttaaacagcactggtgacctaatgaagaaaaattatttacataatttctgtagtcaagttccatcagtgcttgggcaatcttcccccaaggtagtagcaagcctgccat…
RDT_111	HAVCR2	NM_032782	5	-	chr5	156454693	156455136	chr5 156454693 156455136	443	AGGGATGGTCCAATTCACAAATC	AAAACATTTAACGCAGTGGCTG	AGGGATGGTCCAATTCACAAATCttgaagctgattacacaagcgatttctagctgttttctgcttaaatcctgtttgtgtttccatagcaaatatccacattggccaatgagttacgggactctagattggccaatgacttacgggactctggagcaaccatcagaataggcatctacatcggagcagggatctgtgctgggctggctctggctcttatcttcggcgctttaattttcaaatgtaagtgtttttgtttctctctccctctgataacaaattcttcagtgagaaccagtaaaaacctagatagaaatgcaaattcatgtttatacccaaagatgattagactaaatacccttttgtccatccaaatcctaacaataatggctaattttta…
RDT_112	BBS12	NM_152618	2	+	chr4	123883051	123883620	chr4 123883051 123883620	569	CCATTTCCAACCTTTCTGGGAG	ACTTATTAAATCCCAGGTGGCG	CCATTTCCAACCTTTCTGGGAGacctcttaaatcatatgaattatttaaacctcagacaaaggttgaagcagataacaacacatcacgaactctgaaaaacagcctgcttgcagatacctgctgcagacagtcaatactaatccacagtaggcattttaataggacagataatactgaaggggtaagcaaaccagatggatttcaagaacatgttacagctactcacaaaacttacagatgtaatgatttggtagagttggcagtaggcttgagtcatggagatcacagcagcatgaagttagtagaagaagcagtacagctgcaatatcagaatgcttgtgtgcaacaaggcaactgtacaaaaccatttatgtttgacatttcaagaattttcactt…
RDT_113	C10ORF107	NM_173554	5	+	chr10	63189696	63190020	chr10 63189696 63190020	324	AATTCAAAGGAGGTGGCACTTG	TTTAGTTCGTTTCCTCCCACC	AATTCAAAGGAGGTGGCACTTGaaagataacagacttggaactatggtacatatataacggaactgaccgaaactgtggttgctcaccaaaggctctgtcataattcaacttttttcttcccatcagcaagtgatagaggttgtcaagtctgcatgtggccctttcccaaatcctctggaagaaggaatctcatttgatatttattcaacattcatagagccccccacaatattggatacggaaatgaaggtatatttctttttgtctttccattcaccctacctcatcattatattctcttggGGTGGGAGGAAACGAACTAAA
RDT_114	NLGN1	NM_014932	6	+	chr3	175479354	175479924	chr3 175479354 175479924	570	AACGAGCAATAGCTCAAAGTGG	CCAAAGTTTGAGTGAAGATCCG	AACGAGCAATAGCTCAAAGTGGaacagccctttccagctgggctgttagttttcaacctgcaaaatatgctagaatgttggccacaaaagttggttgcaatgtttcagatacagtagagttagtggaatgcctacagaagaagccttacaaagaacttgttgaccaagatattcaaccagctcgataccacatagcctttggacctgtgattgatggtgatgtaataccagacgacccccagatattgatggagcaaggagagtttctcaactatgatataatgttaggagtgaaccaaggggaagggttaaaatttgttgaaaatatagtagatagcgatgatggtatatcagctagtgattttgactttgctgtttcaaattttgttgataatttat…
RDT_115	MAP2K5	NM_145160	14	+	chr15	65771749	65772053	chr15 65771749 65772053	304	ATTTCGGATTGAGCAGATGATGTC	AGTTTCTGTTTGTCTGGCAGC	ATTTCGGATTGAGCAGATGATGTCatttctgcaacttggtgtggtgtgcatgtgtgcttttaaagaacaaacgctgtagatacatggaattagttacatggccttttctggtccctttttagacgtgaagccctccaatatgctagtaaacacaagaggacaggttaagctgtgtgattttggagttagcactcaggtatgtctcttttcctcccagtgtactgttttctctgcaacaacccctttatattttcattctgttctctggattgaaaaatcacctaGCTGCCAGACAAACAGAAACT
RDT_116	ZNF410	NM_021188	4	+	chr14	73432683	73433133	chr14 73432683 73433133	450	CTTCCAAGAGATGTTGGGTGC	CAAATGGTCACCAGACACACC	CTTCCAAGAGATGTTGGGTGCtgtgtatcaaaatggtgggctcctagagataggtgctacataaagctgtggtattttccctttactagatgatactacaaatcattctaactcctccaaggaggtcccttcctcagctgttttgagaagccttcgggtgaatgtgggtccagacggagaggagacgagagctcagactgtacagaaatccccggagtttttgtccacttcagagtcttctagcttgttgcaagatctacagccaagtgatagcacttcttttattcttcttaacctaacaagagcaggtattctttccttttttttgggctctgcttatgcctaagaaaaaaattaggggtggggcatatttaacttagtcatacttaaaatagaaag…
RDT_117	AKAP9	NM_005751	41	+	chr7	91564066	91564668	chr7 91564066 91564668	602	CCCAGTTGTCAGAAGAACAAGG	TAATGATCAAAGGGCTGCAGTG	CCCAGTTGTCAGAAGAACAAGGtcgaaacttagagcttcaggtacttcttgaatctgagaaagttcgaattcgggaaatgagtagtaccctagatagggagcgggaattgcacgcacagctgcagagcagtgatggtactggacagtctcggccacccttgccctcagaggacctactgaaagagctgcagaaacagctagaggaaaaacacagtcgcatagtagaattgttaaatgagactgaaaaatataaactggattctttgcaaacacgacagcaaatggaaaaagataggcaggttcacaggaaaacactgcagacagaacaggaggccaacactgagggacagaaaaaaatgcatgagctccagtccaaagtggaagatcttcagcgccagc…
RDT_118	DLC1	NM_182643	3	-	chr8	13303139	13303587	chr8 13303139 13303587	448	CTTTTTGTCACATTGAAGAACAGGG	TATCACCCATTTCTCTGTGGC	CTTTTTGTCACATTGAAGAACAGGGaactttttattcttattaagaaatggcctttcagattcagtaacaaaatgttctgttcctcaggaaataagagaagatcgagatagggcgcggctggactccatggtgctgctgattatgaaactggaccagcttgatcaggacatagaaaatgccctcagcaccagctcctctccatcaggcacaccaacaaacctgcggcggcacgttcctgtgagctttccactttctacttcttttcccataggagtcgtaactcttgaccttatacagtccctcttgcaaaggcaacatccttgttaatggcatctaacaacatgtaaccccagtacagtaccataaagataaccaaaatacttctatgcatcatgcat…
RDT_119	CDCA2	NM_152562	2	+	chr8	25373551	25373864	chr8 25373551 25373864	313	GTGACGTGTGTTTCTATGCCAG	TCTGAGGAGTCACAATCTTCCC	GTGACGTGTGTTTCTATGCCAGtatggactgtattacaattcagtcctgaataaggtacgtgatcgaatcacgttcatcttgctggtggggttatttttcattgtttttcttcacctcttagatggatgccaattcaaaagacaagccccctgaaaccaaggagtctgcaatgaataatgctggtatgtgatgatctgcctccttgtgaagttgaaggtttagacagagagttgtcctcacccctacaatatgtcgtccgtttcaggaaatgcctctttcattttgggaactGGGAAGATTGTGACTCCTCAGA
RDT_120	ANKRD40	NM_052855	3	-	chr17	46131940	46132530	chr17 46131940 46132530	590	CTCCCGGCAACTGTTCTATTTC	TGTTCTGAGTATGGCAGAGGG	CTCCCGGCAACTGTTCTATTTCtaaaagcaaattactgtgccaagatagtaattccagattgtttctggggaggtcagcattgtaaggttttatttttttatttgtaaaatttaagataatgataaaaatggtaatcataaacctaatgaagtattcttttttcttctgacctgacactgaccaatgtcacataccaaaagacaccactttcaaaagacaccttgttttgataattttgaaaggactgtgtaaatgttctgttttcttctttttaagtggaagaagaagatgatgatgatgatgatgatgacaacctcccccagctgaagaaggagtcagaactgccctttgttcccaactatttggccaacccagccttcccttttatctatacaccc…
RDT_121	MUCL1	NM_058173	1	+	chr12	53534478	53534777	chr12 53534478 53534777	299	TCCTGGCATTACCTAACCTGG	TAAGCAACCATAAGCCCACATC	TCCTGGCATTACCTAACCTGGattctggttgacagctcctgattggtgccctctgcatatatattgtcaggatgtggaatcctgaagtcagcgccttgccttctcttaggctttgaagcatttttgtctgtgctccctgatcttcaggtcaccaccatgaagttcttagcagtcctggtactcttgggagtttccatctttctggtctctgcccgtaagtaaagattcttacctgaacataagttttgtgggaatatacataaaatatctcctctaaaGATGTGGGCTTATGGTTGCTTA
RDT_122	PYGO1	NM_015617	3	-	chr15	53625450	53625889	chr15 53625450 53625889	439	CAAACAATAACCCTGCAAATGGG	TCCTGTGTCAATGAACTTCTGC	CAAACAATAACCCTGCAAATGGGacgcagaataagccacgacaaccaagaggtgcagcagatgcctgcaccacagaaaaaagcaataaatcctctcttcacccaaaccgtcatggccattcgtcttctgacccagtgtatccttgtggaatttgtacaaacgaggtgaacgatgatcaggatgccatcttatgtgaggcctcttgtcagaaatggtttcatcggatctgtactggaatgactgaaacagcttatggcctcttaactgcagaagcatctgcagtatggggctgtgatacctgtatggctgacaaagatgtccagttaatgcgtactagagaaacttttggtccatctgcagtgggcagtgatgcttaatcaaaggcattaactaaagtgg…
RDT_123	TRHR	NM_003301	1	+	chr8	110168728	110169326	chr8 110168728 110169326	598	AAAAATGGGAAGTGAAAGGAGTGG	AGAGAAACTGGGCTTTGATGG	AAAAATGGGAAGTGAAAGGAGTGGaagtgacggttatttgtgattgggacttgatcagaaattgtaacactgttaatgaatatgtactatgacccttcacagggggatggaactgctgcaataaaggtgggcgctggaaagaagatgttttgagaagtcagtgtttccgagaaactttaagcttctaaagatggaaaacgagacagtcagtgaactgaaccaaacacagcttcagccacgagcagtggtggccttagaataccaggtggtcaccatcttacttgtactcattatttgtggcctgggcattgtaggcaacatcatggtagtcctggttgtcatgagaaccaagcacatgaggacccccacaaactgctacctggtgagcctggcagtagc…
RDT_124	EIF4ENIF1	NM_019843	15	-	chr22	30170504	30170816	chr22 30170504 30170816	312	TAGGCCTAAATGCTTGGGAAATTG	GACATTTAGGGCACACAGTGG	TAGGCCTAAATGCTTGGGAAATTGaattggataagggaaaggggatgttaaaacttctaggctggtcttgagtattatatggttttaagacttgaagttaagcagattggggttcatgctgataattggtttgttcacaggcaacagcgagtgaccaagtcaccagcacccgtgcatcgagggaattcctcttcccctgcccctgctgcctccatcacaagcatggtcagtgacctttagtaactgtgaaggactttaaggcttctccctgtttggttgtgcatggattgtaCCACTGTGTGCCCTAAATGTC
RDT_125	MAP7	NM_003980	10	-	chr6	136728332	136728929	chr6 136728332 136728929	597	TCCATCGAGTCGTGTTCTAGG	ATGCACAGGAATAGTGTTGCC	TCCATCGAGTCGTGTTCTAGGttctggcaagcctgttctcatgtgtccccttttgtctgccttgtttgtttgtggcccaggcttccgtccaagtctcttcctcatttgcctggcacacccagaccgacatcctccttgccacccggctcagtcaaagctgctcctgctcaggtccggcccccatcccccggcaacatccgccctgtcaagagggaagtcaaagtggagcctgagaagaaagatcctgagaaggaacctcagaaagttgccaatgagccctcactaaagggcagagcacctttagtgaaggtagaagaagccacagttgaagagcggacacctgctgaaccagaagttggccctggtaagagcaaactcacctgtggtctgggtgctctc…
RDT_126	SFRS6	NM_006275	6	+	chr20	41522743	41523208	chr20 41522743 41523208	465	CTTTCCTTGTCCAGTTCCAGG	CTCTTGCAGAAGAGGCCAAG	CTTTCCTTGTCCAGTTCCAGGtcgcggagcaaaggtcgatcacgttctcgatcaaaaggcaggaaatctagatcaaagagcaaatctaagcccaagtctgatcggggctcccattcacattctcgaagcagatctaaggatgagtatgagaaatctcgaagcaggtctcggtcccgatcccctaaagaaaatggaaagggtgatataaagtcaaaatccagatcaaggagccagtcccgttccaattcgccgctacctgttccaccctcaaaggcccgttctgtgtcccctccaccaaaaagagctacttcaagatcccgttctagatctcgctcaaagtcaagatcaaggtccaggtcgagttccagagattaactcagaactccttgtttgcacatt…
RDT_127	LASS5	NM_147190	5	-	chr12	48818520	48818821	chr12 48818520 48818821	301	GCTATTTATTGATCCTTTAGGGAGCC	GAAACGCACCATCTGTCCTG	GCTATTTATTGATCCTTTAGGGAGCCctaaaatctgtttgggggcttttctgtcctcttttgccccagcctagagagaaggggattatatgaggtagatcttgaagccaggtgagaatcttgaggactgacatggattatctgttttctcttagtcaccttggttctgggacatccgacagtgctggcataactatccatttcaggtaggatctgagtcgtttcaggataggggtcttgaatgtgtataaggtggagtgagtgagggtcctttgccagtcccCAGGACAGATGGTGCGTTTC
RDT_128	GPX5	NM_001509	3	+	chr6	28607404	28607734	chr6 28607404 28607734	330	TTCTGATGCAGAGCTGTTTCC	GAAAGTTCCTGAGCTGGAAGG	TTCTGATGCAGAGCTGTTTCCctccctgggcctctgtttccttctctgtaaaatgggtaaccccagggaatcatccttgcacaaggcagaacctctacctagaccaaaattgttcctcctctaactgcagaactaaatgcactccaggaggagctgaagccctatggtctagttgtgttgggctttccctgcaaccaatttggaaagcaagaaccaggagataacaaagagattcttcctgggctcaagtacgtgtcttcttgaaatccaataggaggcgcctgtgtacctttcctcagtctccagaggcCCTTCCAGCTCAGGAACTTTC
RDT_129	SP2	NM_003110	2	+	chr17	43347487	43347927	chr17 43347487 43347927	440	AGAATTGCTTGAACTTGGAAGGG	GCGGCACCTTAGGTAAATGG	AGAATTGCTTGAACTTGGAAGGGggaggttgccgtgagcctagatcatgccactacactccagcctgggcaacaagagcaaaaattccgtctcaaaaaaaaaaaaatagaaaaaaagaaaatctgaggcaagtgggcttgcgttctttttgggcattttatacattactccatctcttttcttccaacagatccacagaccagcatggctgccactgctgctgtgagtcccagtgactacctgcagcctgccgcctccaccacccaggcgagtaggcagtgggctccgagggcttggggctgcagcatcctggacagactcaccgaaaacactctctcttcactgtctcactataaataccctaggttatgagactggggaaggttcagttagccacat…
RDT_130	MLL3	NM_170606	52	-	chr7	151476500	151477093	chr7 151476500 151477093	593	CTCCACTTTGGATGTGCACTG	ATGTTGGTGCATCGAAATCTG	CTCCACTTTGGATGTGCACTGtctcccccagctcccagagaaagcttctccccctgcctcaccacccatcgccttccctcctgcttttgaagcagcccaagtcgaggccaagccagatgagctgaaggtgacagtcaagctgaagcctcggctaagagctgtccatggtgggtttgaagattgcaggccgctcaataaaaaatggagaggaatgaaatggaagaagtggagcattcatattgtaatccctaaggggacatttaaaccaccttgtgaggatgaaatagatgaatttctaaagaaattgggcacttcccttaaacctgatcctgtgcccaaagactatcggaaatgttgcttttgtcatgaagaaggtgatggattgacagatggaccagc…
RDT_131	MPPE1	NM_023075	4	-	chr18	11883378	11883687	chr18 11883378 11883687	309	TGGAAGAAGGAGAGTGGAACC	GCTCAAGCTGACACTGATTCG	TGGAAGAAGGAGAGTGGAACCatttagtttgctgtttaaatggtgcataatacagaagtagcctccacctaggaaagagactgatgccttactttttcctattggcatcaagggaatggcagatggagagagcgttccagacagctctgtggttgctgcagccggaagtcgtcttcatcctgggggatatctttgatgaagggaagtggagcacccctgaggtaggactctgtgttccaggtgccctcatcctgctgtgaggtccagcacaagtatcccagagaatccaCGAATCAGTGTCAGCTTGAGC
RDT_132	C9ORF156	NM_016481	4	-	chr9	99712096	99712693	chr9 99712096 99712693	597	GACATGATACATGGCACACCC	CATGAGGAGTAAACCGCACTTC	GACATGATACATGGCACACCCgtactagacatcaagccctacatagctgagtatgactcaccgcaaaatgtgatggagcctttagcagactttaatttacagaataaccaacatacaccaaacactgtgtcccagtctgacagcaagactgacagctgtgaccagcgacagctctcagggtgtgatgagccacaaccccaccatagcactaagaggaaacctaaatgtcctgaagacagaacttcagaagaaaactacctgacacacagtgacacagccagaattcagcaagcatttcctatgcacagggagatagcagtggattttggtttggaatcaagacgtgatcagagttccagcgtggcagaagaacaaattggcccatattgcccagagaag…
RDT_133	WWTR1	NM_015472	4	-	chr3	150742690	150743130	chr3 150742690 150743130	440	ACTTTGGAAGGAATCTCAGGAATC	GGCTTTGAGCCCTATTGTCTC	ACTTTGGAAGGAATCTCAGGAATCtatactccaaagcagaaaacattctgatggtctatttttgataaggtattgtgggccctggtcattaatctgtatgttcttccctcttgcagtgatgaatcaccaacaccagcagcagatggcccccagtaccctgagccagcagaaccaccccactcagaacccacccgcagggctcatgagtatgcccaatgcgctgaccactcagcagcagcagcagcagaaactgcggcttcagagaatccagatggagagagaaaggattcgaatgcgccaagaggagctcatgaggcaggtatggctttccatggtgtctggtggaggctccctggccttggtgccaaagctgatgggtaggtagctgcttaccttcag…
RDT_134	MED27	NM_004269	7	-	chr9	133728167	133728478	chr9 133728167 133728478	311	TATTTTAGATGCCCTTTCCTCCAC	GGCCCTCAAAGTCTGAAGATG	TATTTTAGATGCCCTTTCCTCCACgagatactcagatctgttttcacacagaaggcgtgcatttgtcctgcttgttttctctatgccagcttggagtggccgctaactcgtctttgtccttcactctcaggtgacagaccatgccaccactgccctgctccactatcagctgccccagatgccggatgtcgtggtccgatccttcatggtaagtggcttcaagagtcaggtctcctgtttaaacctcagctcccttcaagtgagaacagggagcttgaagggcagccgttgCATCTTCAGACTTTGAGGGCC
RDT_135	GRIN2A	NM_000833	4	-	chr16	9939220	9939789	chr16 9939220 9939789	569	GGCTACAGGGAATTCATCAGC	TTCAGTGCGTATTTCCAACAATG	GGCTACAGGGAATTCATCAGCttcgtcaagaccacagtggacaacagctttgtgggctgggacatgcagaatgtgatcacactggacacttcctttgaggatgcaaagacacaagtccagctgaagaagatccactcttctgtcatcttgctctactgttccaaagacgaggctgttctcattctgagtgaggcccgctcccttggcctcaccgggtatgatttcttctggattgtccccagcttggtctctgggaacacggagctcatcccaaaagagtttccatcgggactcatttctgtctcctacgatgactgggactacagcctggaggcgagagtgagggacggcattggcatcctaaccaccgctgcatcttctatgctggagaagttctcc…
RDT_136	IVD	NM_002225	7	+	chr15	38492387	38492688	chr15 38492387 38492688	301	TAGGAAGGTGAGTGCCTTCTTC	GCTAACAATGCCAAGCCTCTC	TAGGAAGGTGAGTGCCTTCTTCccagaggcctttcctttaccaggcccccttggggctaatctgtaaccaggaccaccttttgtttcctgtaaagggtatgcctggctttagcacctctaagaagctggacaagctggggatgaggggctctaacacctgtgagctaatctttgaagactgcaagattcctggtaagtagcaccgggaatcggggagcccctctcctgacccccttccaggctgatctggctgttctcaagttgagaaagcctctgggttaGAGAGGCTTGGCATTGTTAGC
RDT_137	MTMR4	NM_004687	16	-	chr17	53927165	53927766	chr17 53927165 53927766	601	GATGGTGACTTCATTCCCAAGTG	TTCATCCTATAGCCCAGGCAC	GATGGTGACTTCATTCCCAAGTGgggaggccacccctcggcggctgctttcctatggctgttgtagcaagaggccaaacagtaagcagatgcgggccacagggccctgctttgggggccagtgggctcagagagaaggtgtgaagtcacctgtctgttctagtcattccaatggacattgtactggcccaggaggaaagaaccagatgtggttgtccagtcatccaaagcaagtctctagcacaaagcccgttccactgaactgcccttctccagtgcctcctctgtatttggatgatgatggactcccctttcccacggatgtgatccagcataggttacggcaaatcgaagcagggtacaaacaagaggtggagcagctacgtcgacaggtgcgtga…
RDT_138	GABBR2	NM_005458	7	-	chr9	100255946	100256396	chr9 100255946 100256396	450	AGCTCTTCTCGGCATCAGG	AATCCTAGGGCCTGCAATTAG	AGCTCTTCTCGGCATCAGGcacctgatgtccctgccgagtataacttgggattcccccaatcccctgtttttccagactccacagcagtatgagagagagtacaacaacaagcggtcaggcgtggggcccagcaagttccacgggtacgcctacgatggcatctgggtcatcgccaagacactgcagagggccatggagacactgcatgccagcagccggcaccagcggatccaggacttcaactacacggaccacacgctgggcaggatcatcctcaatgccatgaacgagaccaacttcttcggggtcacggtcagtcccatgcctctgggctgttttccttagtgttccttgtaaacatgcaaagcaaaagaggggctgttacaggctttctgtta…
RDT_139	ETS2	NM_005239	10	+	chr21	39116375	39116820	chr21 39116375 39116820	445	CATGCCTCAGAATCATAATCAGGG	AATAAGGCCACTGCTTCTTGG	CATGCCTCAGAATCATAATCAGGGaggaatgtcattcactttttcttcattgacaaattgagtttaactcttttccatccatgttcaccaaaggtggcccgccggtggggaaagaggaaaaataagcccaagatgaactacgagaagctgagccggggcttacgctactattacgacaagaacatcatccacaagacgtcggggaagcgctacgtgtaccgcttcgtgtgcgacctccagaacttgctggggttcacgcccgaggaactgcacgccatcctgggcgtccagcccgacacggaggactgaggtcgccgggaccaccctgagccggccccaggctcgtggactgagtgggaagcccatcctgaccagctgctccgaggacccaggaaaggc…
RDT_140	C19orf51	NM_178837	4	-	chr19	60368474	60368773	chr19 60368474 60368773	299	GTTTGAAGGAAGAGGCTGGTG	ACCATTGAAATGCCAGAATCC	GTTTGAAGGAAGAGGCTGGTGtacagaactcgggtgtgtggaaggagagagctgagggcctgctctcctgggtctcctaggacccaggcaaacaggtctcagaattattctgccctgtccatccttctagttctttgtgctggagaataatctggaagctgtggcccgacacatgctgatcttcagcctagccctggaggaaccggagaagatggggctgcaaggtctgttgctaggacccaggcattctgaccgctggtctcctccccctccctagagGGATTCTGGCATTTCAATGGT
RDT_141	GPR55	NM_005683	2	-	chr2	231482808	231483407	chr2 231482808 231483407	599	TGTCTGATGATACCTGGAGCG	ATAATGAGCAAAGCTGGCACTC	TGTCTGATGATACCTGGAGCGccaaggtcttcttcccgctggaggtgtttggcttcctccttcccatgggcatcatgggcttctgctgctccaggagcatccacatcctgctgggccgccgagaccacacccaggactgggtgcagcagaaagcctgcatctacagcatcgcagccagcctggctgtcttcgtggtctccttcctcccagtccacctggggttcttcctgcagttcctggtgagaaacagctttatcgtagagtgcagagccaagcagagcatcagcttcttcttgcaattgtccatgtgtttctccaacgtcaactgctgcctggatgttttctgctactactttgtcatcaaagaattccgcatgaacatcagggcccaccggcctt…
RDT_142	ZNF135	NM_003436	5	+	chr19	63270589	63271184	chr19 63270589 63271184	595	TTTAGGTCCTCCTTCAGCCAG	GAGCTGTGACTGAATGCCTTG	TTTAGGTCCTCCTTCAGCCAGcacgagcgaactcacacaggcgagaagccctacgagtgcagtgagtgtgggaaagccttccggcaaagcatccacctcacccagcatctgcgaatccacactggggagaaaccctatcagtgtggtgagtgtggcaaggccttcagccacagctcatccttgaccaaacaccagcgaatccacacaggggagaagccctacgagtgccatgagtgtggaaaagccttcacccagatcacaccactgattcagcaccagaggacccacacaggagaaaagccctatgagtgtggtgagtgtgggaaagccttcagtcagagcacactcctgaccgagcatcggaggattcacacaggagagaagccctatggatgcaac…
RDT_143	MYD88	NM_002468	5	+	chr3	38157536	38157864	chr3 38157536 38157864	328	GATGGCTGTTGTTAACCCTGG	TCCTACAACGAAAGGAGGAGG	GATGGCTGTTGTTAACCCTGGggttgaagactgggcttgtcccaccatggggcaagggcctgatgccagcatggcaccccttggcttgcaggtgcccatcagaagcgactgatccccatcaagtacaaggcaatgaagaaagagttccccagcatcctgaggttcatcactgtctgcgactacaccaacccctgcaccaaatcttggttctggactcgccttgccaaggccttgtccctgccctgaagactgttctgaggccctgggtgtgtgtgtatctgtctgcctgtccatgtacttctgccctgCCTCCTCCTTTCGTTGTAGGA
RDT_144	ITGA3	NM_005501	9	+	chr17	45506270	45506729	chr17 45506270 45506729	459	CTTCTGCAGATATTGCTGTGGG	CTAGCGCAAACATGGACACAG	CTTCTGCAGATATTGCTGTGGGagctccgtttgaaggcttgggcaaagtgtacatctatcacagtagctctaaggggctccttagacagccccagcaggtacagagagacggggatgggtctgctgcccccaccagccgagatgggccttccttgctttccttcacccaacccttccctgtagccccctgggccctgctccccagagcctgcccccaccactttcccctgcccccaggtaatccatggagagaagctgggactgcctgggttggccaccttcggctattccctcagtgggcagatggatgtggatgagaacttctacccagaccttctagtgggaagcctgtcagaccacattgtgctgctgcggtgagccaggaggccagtgaataag…
RDT_145	ALDH2	NM_000690	3	+	chr12	110705265	110705578	chr12 110705265 110705578	313	ATGTGTTTGTATTCGGACCTGG	TGTTCACAGGATGCTTGGTTC	ATGTGTTTGTATTCGGACCTGGttattactgagaagacctgagttttccaggaaggcttgagttttcctgtgttttctaggaagatgtggacaaggcagtgaaggccgcccgggccgccttccagctgggctcaccttggcgccgcatggacgcatcacacaggggccggctgctgaaccgcctggccgatctgatcgagcgggaccggacctacctggcggtgagtcctcagcccttctccccctcagatcccatgtggtgaataggctcgcagcatcctgtgaacagccagGAACCAAGCATCCTGTGAACA
RDT_146	IL16	NM_004513	3	+	chr15	79379277	79379857	chr15 79379277 79379857	580	CTCAACTGCCTGACAAAGGAG	TGTGTCCAAGGCAGATGTTTC	CTCAACTGCCTGACAAAGGAGcccagagactgagcctccagccctcctctggggaggcagcaaaacctcttgggaagcatgaggaaggacggttttctggactcttggggcgaggggctgcacccactcttgtgccccagcagcctgagcaagtactgtcctcggggtcccctgcagcctccgaggccagagacccaggtgtgtctgagtcccctcccccagggcggcagcccaatcagaaaactctcccccctggcccggacccgctcctaaggctgctgtcaacacaggctgaggaatctcaaggcccagtgctcaagatgcctagccagcgagcacggagcttccccctgaccaggtcccagtcctgtgagacgaagctacttgacgaaaagacca…
RDT_147	ZNF71	NM_021216	3	+	chr19	61824478	61824918	chr19 61824478 61824918	440	TGGATCCAAAGAATGACATTTCGG	TCCTTTGGTGCTTTATCAGGG	TGGATCCAAAGAATGACATTTCGGaagacaagctctccgttgttggggaggccacggggggacccacgaggaatggtgccaggggtcctggctcagaaggagtgtgggaaccaggcagctggccagagaggccgcggggagatgcaggtgcagagtgggagccattgggaattccccaggggaacaaactcttagggggctcagtacccgcatgtcatgaactgaaggcatttgccaaccaaggctgtgtcctggtcccaccacggctggacgaccccacagaaaagggggcctgtccacccgtaaggcgtggcaagaacttctccagcacttcagacctcagtaagccccccatgccctgcgaggagaagaaaacctacgactgcagcgagtgtggca…
RDT_148	TNFAIP3	NM_006290	7	+	chr6	138241428	138242027	chr6 138241428 138242027	599	GTAAAATGTGAAACGCCCAACTG	GTTTCCAGCTCTGTGGCAAG	GTAAAATGTGAAACGCCCAACTGccccttcttcatgtctgtgaacacccagcctttatgccatgagtgctcagagaggcggcaaaagaatcaaaacaaactcccaaagctgaactccaagccgggccctgaggggctccctggcatggcgctcggggcctctcggggagaagcctatgagcccttggcgtggaaccctgaggagtccactggggggcctcattcggccccaccgacagcacccagcccttttctgttcagtgagaccactgccatgaagtgcaggagccccggctgccccttcacactgaatgtgcagcacaacggattttgtgaacgttgccacaacgcccggcaacttcacgccagccacgccccagaccacacaaggcacttggat…
RDT_149	CACNA1S	NM_000069	27	-	chr1	199294810	199295124	chr1 199294810 199295124	314	GGCTCTGGGAATGCAATCTAC	GAGCAAGTTGGGAGCAGAAG	GGCTCTGGGAATGCAATCTACagggtgggcaaacccggcccccctgacccactgctcctgtgtcccctccacagcactacaaccagtcggagcagatgaaccacatctcagacatcctcaatgtggccttcactatcatcttcaccctggagatgatcctcaagctcatggccttcaaggccagggtgagtgtgggggccaccgggccagatgagaagctggggctggtgggtgggaccttccagtggaacatccacccccatccctcatcctatcagggctcctttgcccagcaCTTCTGCTCCCAACTTGCTC
RDT_150	NF1	NM_000267	38	+	chr17	26681202	26681800	chr17 26681202 26681800	598	AGCCTCACAGTGCTCTTATGG	GTTCCTTCAGTTACAGGATACCACA	AGCCTCACAGTGCTCTTATGGttatatcaagtgtgtccctttttataaaatccctaaatgattaaggggtattttggttttactgtagaattataacatcttatttctaactgatcataaaatttaaaaatagttgatcatactttgtaacagaatcacaaattgtatgttatgaaaaaattttggaactataaggaaaaatacgttttaaaacaacttcatttgtgttttctcctaggtcagctgcctataatcttctgtgtgccttaacttgtacctttaatttaaaaatcgagggccagttactagagacatcaggtttatgtatccctgccaacaacaccctctttattgtctctattagtaagacactggcagccaatgagccacacctcacgt…
RDT_151	BUB1B	NM_001211	13	+	chr15	38281792	38282096	chr15 38281792 38282096	304	TGCCTTCCTGCTTTCAAACAAC	GGATCTGCAGGAGGACTGG	TGCCTTCCTGCTTTCAAACAACacaaaatattgattaatttatctggttgtcttgaagagtaaagcatttactcctagagtatgtatctagtctctctttctctaggtcccagtgtacctttctccatttttgatgagtttcttctttcagaaaagaagaataaaaggtacgttgtttttttgtttttttggtttttttttacttaagaattttctgttattataagtgaggataaattaggggttactgttatgaaaaaaattgctaagtgaggtatgtctttttCCAGTCCTCCTGCAGATCC
RDT_152	OAT	NM_000274	9	-	chr10	126079271	126079737	chr10 126079271 126079737	466	GTGATGAAAGCAAGACTCTGAGC	GGCACTGCAGCCTAGGAG	GTGATGAAAGCAAGACTCTGAGCtagtgtatgtttaattagaaactaatacaggctttgaaaaatagcaatgaaagttaagttcctctggtattttatctagtcatgtttttcctgtgtttacagtccccgttgtcctccaaaaaacaaaaaaaggacagtcttaatatttgtataatttttctttaaacgtaggttttagaagaagaaaaccttgctgaaaatgcagacaaattgggcattatcttgagaaatgaactcatgaagctaccttctgatgttgtaactgccgtaagaggaaaaggattattaaacgctattgtcattaaagaaaccaaaggtatggagataaaacatttactcaagataattttttaaggaagacctaaaatacacttgg…
RDT_153	PCCA	NM_000282	6	+	chr13	99659392	99659837	chr13 99659392 99659837	445	GACTTTGTTGCATGCATCTATCCAC	TGCATATGTGTGTGTGTGTGTG	GACTTTGTTGCATGCATCTATCCACacatgtactatatgcaatatagtattttaatgtgttggctcaaaaactgttgtttctgcaataaaaataattagaaaatacacatatgggcttttcttttataaaattgtgactccacatcatgctccgtaatgttcttgttataaattttgacttgtttttctccacaggcagcagaagatgtcgttttcattggacctgacacacatgctattcaagccatgggcgacaagattgaaagcaaattattagctaagaaagcagaggttaatacaatccctggctttgatggagtagtcaaggtgagaagctactttaacttttattgtatatgtcttcaagttaaacattttgtcaaaagtataagataaaat…
RDT_154	RANBP2	NM_006267	27	+	chr2	108764836	108765417	chr2 108764836 108765417	581	CTTTACTCCCTCAGCCAAATCAGA	ATCTGGCAGGGAGGGAAAG	CTTTACTCCCTCAGCCAAATCAGAtatattcctagccctaagatatataaccagttatcacattaacaaattctctttgtcatcacaaagaaaatgccttaaaagaatttggatctttgaaatttgtcatggaatttattataagcagcagcttatagagaatttcatctcctattataggtagaagtaaaatctggagaagaagatgaagaaattttgtttaaagagagagccaaactttatagatgggatcgggatgtcagtcagtggaaggagcgcggtgttggagatataaagattctttggcatacaatgaagaattattaccggatcctaatgagaagagaccaggtttttaaagtgtgtgcaaaccacgttattactaaaacaatggaatta…
RDT_155	SF3A3	NM_006802	7	-	chr1	38219894	38220195	chr1 38219894 38220195	301	TAGCCAGCCCTTGTTACTTCTTTAG	CCTTCCAGGCAACAAATTCAG	TAGCCAGCCCTTGTTACTTCTTTAGaaaacactcaattttgatctcacttattggagattatattgtaacttgttacagtataaatacctaactgaatttcttgtcatttctttcctcttttcagaagctggattatatcacatacctgtccatctttgaccaattatttgacattcctaaagaaaggaagaatgcagagtataagaggtaggcattaatagtttctaggcctctcctggatttgattagaagataatgtgaagtttttgagggtgaagttCTGAATTTGTTGCCTGGAAGG
RDT_156	ADAMTS3	NM_014243	19	-	chr4	73380055	73380502	chr4 73380055 73380502	447	GAAGTGCCGGTTTGTATGCAC	ACAAGAATGTGGTGAAAGGCAC	GAAGTGCCGGTTTGTATGCACtcaatacatatttattgaatggatgaataaatgtatgaatgagtaagtgaataatcaagtaactatcagcatgaagaagtgattaaatccaaagaactttatttccttttccaggtttccagtacactaaatatggatgccgtaggaaaagtgataataaaatggtccatcgcagcttctgtgaggccaacaaaaagccgaaacctattagacgaatgtgcaatattcaagagtgtacacatccactgtaagcatctattttaactatcatatctggaggtcaaaatcaggacttcactgcctttagctctttttagttttgattttattttcagtcaaagctctatatagacatggtttaaatagtcaagtcacttc…
RDT_157	MSTN	NM_005259	2	-	chr2	190633103	190633664	chr2 190633103 190633664	561	TTGTCCATAGTTCTCTGGAAGGG	TCAATGCCTAAGTTGGATTCAGG	TTGTCCATAGTTCTCTGGAAGGGgaatagattcctgatgaacagctgaaaatacatacgtctgaaaaattctgaaaagctagggtaattattttctttgacatttttttgagttataaagttccacacggtatttcattttaaaagactgcataggcatacattatcttaatttaaaaaaatgctcaactattaatatggaggggttttgttaatgggaaataatttcagcaacttttcttttcttattcatttatagctgattttctaatgcaagtggatggaaaacccaaatgttgcttctttaaatttagctctaaaatacaatacaataaagtagtaaaggcccaactatggatatatttgagacccgtcgagactcctacaacagtgtttgtgc…
RDT_158	STAG1	NM_005862	21	-	chr3	137619306	137619613	chr3 137619306 137619613	307	GTGCCCAGCCGAAATGAAATTAT	GCTGCCCTAATGAATCGTCA	GTGCCCAGCCGAAATGAAATTATtttattcttccactcacctgaactgagctcaaatttaaatttccttccattctagaataaaacagatgcatttttgtttatttcagtgcacatgatctcacaaaatgggatctctttggtaattgctacagattattgaagactggaattgaacatggagccatgccagaacaggtaggagtttattggtattccttctgtatgactctagaaagttgtttttctgaagtcatatgattatcagaagccttttatagaaagtaatTGACGATTCATTAGGGCAGC
RDT_159	RARS2	NM_020320	4	-	chr6	88329038	88329337	chr6 88329038 88329337	299	GGACCATGAAAGATGACTTACTTGTG	AGGCCAGAGGAGGCATAAAG	GGACCATGAAAGATGACTTACTTGTGtctttgtaagccaaaaatagcattagaactacctatctcattaggcctattatataacatacctactttgtgtgatttgttcttttcagctaagatgtgatacagtggtgagtgaaatcagtactggtcaaaggactgtaaatttcaaaataaacagagagctcttaacaaaggtaagaataagttaatatccagccattgtgctttcattctgtctgcttcagccacagtggtcttcctccagtttttaaattCTTTATGCCTCCTCTGGCCT
RDT_160	MACF1	NM_033044	1	+	chr1	39573382	39573833	chr1 39573382 39573833	451	GGAATTTGGGTGCAAGGATCAAC	CAGAAAGAAATGCTGGTTTGC	GGAATTTGGGTGCAAGGATCAACgtaagccaagaatgtcttcagatgctaaagaatttatcagtatcataaatcctcataatcttaaaggtaaatccttgggccaagtgtcattgacacacccttactctgaatgtgattttaaacttaaagaagtggctagaaataacatgggaaatgatacaaatgaagagcaggaaaaagcagtgacaaaaatagaaattatttctcatatgaagcagtctacctcatgtctagattctgaagaaataagagaaaatcaaggggaagtgattttggaagtacaagaaacatattgtgaaacgtcaggcaaattgccgagtgagcaggttttgcagcaaccaatgaatgctcgggtgaaaagtaagagagagaagag…
RDT_161	PPP1R3A	NM_002711	4	-	chr7	113305482	113306080	chr7 113305482 113306080	598	TAAAGGAAACAGCGTTTGATCCAC	AGGGTGCTTCTCAATACCCTG	TAAAGGAAACAGCGTTTGATCCACatgaagggagaaatgatgattcacattataccctttgtcaacgagatacagtaggtgtaatctatgacaatgattttgaaaaggaatcacgtttaggtatttgtaatgtacgtgtagatgaaatggagaaggaagaaaccatgtctatgtacaatcctaggaagacacatgacagggagaaatgtggcactggaaatataacatctgtggaagaatcctcatgggtcattacagaatatcaaaaagcaacttcaaaactggatttacagttgggaatgttaccaacagacaaaactgtattttcagaaaacagagatcttaggcaggttcaagaattatcaaagaaaacagactcggatgccattgtgcattctg…
RDT_162	TDP1	NM_018319	7	+	chr14	89511723	89512030	chr14 89511723 89512030	307	TAAAAGCTGTCTTGTTATTCAAGGGC	AGCATCGCTGTGCTAGATCC	TAAAAGCTGTCTTGTTATTCAAGGGCttgcctggtagagatcagtaaaaatagttttaaaaaaaaaagttgacctgattgctttctaatgtaatttccagtagatatggatattagtgagttgtttttaaataaatgacttctttttcatcctaggcaaagttggatattgcgtttggaacacaccacacgtaagcactttttgtgaaataggggaacccctcaagcattgtcatttgtccattacacggttattcttaggagagactgagcatggtaggcccacctaGGATCTAGCACAGCGATGCT
RDT_163	SRBD1	NM_018079	4	-	chr2	45680134	45680709	chr2 45680134 45680709	575	ATCATCTCTGACCCTTGCCAAC	ATTGGCATTTGCTGGAAACTTGAC	ATCATCTCTGACCCTTGCCAACctctaatctcttcaggaatgttatataaatgtattcatatagtatgtaactttgagattggctttttttcccactcaacataatttacttgagattcttccaagttattgtgtgtatcaataatttgttcacttttatttgtgagtaatagtcccaggaaattgctttttatcttctaattctcatatgttctctttgtggtttgatagaatagctctgtggctattgctgatactgctttagaagacagaaaaaataaattggatactgtacagactctgaaaacagccaagacaaaacagaaatgtgcagcgcagccacatacagttcgaaggactaaaaagctgaaagttgaagaagaaaccagcaaagccagc…
RDT_164	EIF2S2	NM_003908	2	-	chr20	32156737	32157190	chr20 32156737 32157190	453	TAGTAACAAGAAGGTTGGGTGGAC	CTTGTCAGGCTGAGAGGTCG	TAGTAACAAGAAGGTTGGGTGGACaatttattttattttttggtaaactcccctttggtgttttaatgtatcacatactcttttaagagtatgccttttgaggataaagcatatttggaatgtgagcatcattaaaaacaatcatttggtccctttttgttttttgtcttttaaacagatgatttttgatcctactatgagcaagaagaaaaagaagaagaagaagccttttatgttagatgaggaaggggatacccaaacagaggaaacccagccttcagaaacaaaagaagtggagccagagccaactgaggacaaggatttggaagctgatgaagaggacactaggaaaaaaggtgcgtggttgatgtgagagagttactgttgtcatagaagccc…
RDT_165	GCNT4	NM_016591	1	-	chr5	74360745	74361342	chr5 74360745 74361342	597	AGGGACATCATTGACTTGGAGG	GTGCTTCCTTGGAGATGTTTG	AGGGACATCATTGACTTGGAGGatgatgatgttgtggcaatgaccagtgattgtgacatttatcagactctaagaggttatgctcaaaagcttgtctcaaaggaggagaaaagcttcccaatagcctattctttggttgtccacaaagatgcaattatggttgaaaggcttatccatgctatatacaaccagcacaatatttactgcatccattatgatcgtaaggcacctgataccttcaaagttgccatgaacaatttagctaagtgcttctccaatattttcattgcttccaaattagaggctgtggaatatgcccacatttccagactccaggctgatttaaattgcttgtcggaccttctgaagtcttcaatccagtggaaatatgttatcaac…
RDT_166	NT5DC3	NM_001031701	3	-	chr12	102724637	102724951	chr12 102724637 102724951	314	CCAACCTCCCACTGGTGTATC	TTGGTTCTGCAGTCCCAAATAAC	CCAACCTCCCACTGGTGTATCaactacctcagcctttgtacaagggccagatctggacaggatcctgcacttggcacattgttggctaaaaccagttcctttcttctttcttagtatccagcagaaatcaggaagtatgagtatgacccaaattttgcaattcgtggacttcattatgatgtacagcgggtaggtttacttctcctgtttttctatggtttaatgatgtttggaaatgaaatgtactgttggtacttttctttactgaacgggcaaattagttttaaattatGTTATTTGGGACTGCAGAACCAA
RDT_167	ADAMTSL3	NM_207517	28	+	chr15	82490993	82491436	chr15 82490993 82491436	443	AATAGGTCTTCAGCTATCCTGCC	TTTACCACATAGAGTGGTGTCCC	AATAGGTCTTCAGCTATCCTGCCtcagtacatgatcttagtacacacagcatggatgagcttgcaggatttacactgcactgtgcttttttgttccagtgtcctggacgttgcatgggccgtgctgtgaggatgcagcagcgtcacacagcttgtcaacacaacagctctgactccaactgtgatgacagaaagaggtaggggccccaccccagagcagcacacattctctcctgactcactcaggacaatgattataactgcctgaaaatggaatcctttctagtttctaccaactctcataattgacagttttcaattatgatttatttagtgtcatcttcaatagtatatattatactgaaatactagttaatgtgcactatttataactataaat…
RDT_168	COL19A1	NM_001858	42	+	chr6	70942977	70943293	chr6 70942977 70943293	316	CCATCTACACACTAGCTTCACCC	CTAATGCCATGGGAGTTATGG	CCATCTACACACTAGCTTCACCCcatctaatatcaataacacttatcagatccaaaggaaagctttaccaaatccaaattattatttgagaattaatttcataactaaagacttcattgatgtcattaaagtagcaatgtttttaaatcccaacagggagatcgaggcccagcaggtcccccaggaatagcagggatgtcggtgagttcagattacttcacatcattttcacaggtaaacggttctatctccatgatacacctgtggccagggatcaagacaggcaggagagcataCCATAACTCCCATGGCATTAG
RDT_169	P2RY1	NM_002563	1	+	chr3	154036957	154037550	chr3 154036957 154037550	593	GATTCTGGGCTGTTACGGATTAATTG	AAGCTAAGTGTGGATGTGGGC	GATTCTGGGCTGTTACGGATTAATTGtgagagctttgatttacaaagatctggacaactctcctctgaggagaaaatcgatttacctggtaatcattgtactgactgtttttgctgtgtcttacatccctttccatgtgatgaaaacgatgaacttgagggcccggcttgattttcagaccccagcaatgtgtgctttcaatgacagggtttatgccacgtatcaggtgacaagaggtctagcaagtctcaacagttgtgtggaccccattctctatttcttggcgggagatactttcagaaggagactctcccgagccacaaggaaagcttctagaagaagtgaggcaaatttgcaatccaagagtgaagacatgaccctcaatattttacctgagtt…
RDT_170	TSC1	NM_000368	16	-	chr9	134769546	134769845	chr9 134769546 134769845	299	TCCCATTGTGTCCAGTGTAGG	TTCAAGGACAGAAAGGGCAAC	TCCCATTGTGTCCAGTGTAGGcttctcctctaactctctgtggacctggagtttgaaacattcttatgccattgcagattttgaccacaaggaagtgatctaactttgctgcaaataaaagtccagatacgtttttttcttggtaagatcggtaactttgttactcaaaaactttcttcctaggttgcctttacccagcaagtctgtcgactggacccactttggaggtaaagttgttactttagctccaaatccagcccacatggttcctgcttgcttGTTGCCCTTTCTGTCCTTGAA
RDT_171	SLC26A2	NM_000112	2	+	chr5	149337427	149338012	chr5 149337427 149338012	585	GAGCAACATAACGTTTCACCCAG	TGCTCCCATTTGAAACCATTC	GAGCAACATAACGTTTCACCCAGagactcagctgaaggaaatgacagttatccatctgggatccatctggaacttcaaagggaatcaagtactgacttcaagcaatttgagaccaatgatcaatgcagaccttatcataggatccttattgagcgtcaagagaaatcagatacaaacttcaaggagtttgttattaaaaagctgcagaagaattgccagtgcagtccagccaaagccaaaaatatgattttaggtttccttcctgttttgcagtggctcccaaaatacgacctaaagaaaaacattttaggggatgtgatgtcaggcttgattgtgggcatattattggtgccccagtccattgcttattccctgctggctggccaagaacctgtctat…
RDT_172	PZP	NM_002864	6	-	chr12	9244608	9245074	chr12 9244608 9245074	466	TACTCCCAGTTGTCAGGTTGATTG	GTGTTCACACCGTCCTAATGG	TACTCCCAGTTGTCAGGTTGATTGtattttctcttccttctgtatttgtctttccagaggcaatgctaattatcaccttcaaaatcatttgagttgctcaaggactattgtgactaaatgattaccgcccatgtttcttgtttcccttcagaacccaagaagaaatcgaattgcacaatggcagagtctcaagctagaagctggcatcaatcagttgtcctttcccctctcatcagagcccattcagggctcctacagggtggtggtacagacagaatcaggtggaaggatacagcaccccttcaccgtggaggaatttggtatggattatggaagatgaaaaaggcataacattttggttcctagagtgtgagctcacttagatcctttgaatttcct…
RDT_173	RPP38	NM_006414	2	+	chr10	15185170	15185758	chr10 15185170 15185758	588	CTGGGCAACAAGAGTGAAATTCTG	AGTGTGAGGTGATCATGGCAG	CTGGGCAACAAGAGTGAAATTCTGtctcaaaaaataaatacataaataaataagaatcagagagtacagtcaagatattcttaagtcatgcagttgtcgctaacatgaattttttctgttgtcattttgcttcttggaaggattttcaaaatggctgcagctcctcaagcaccggggcggggatctctccgtaagacgagacctctggttgtgaagacgtcgttgaacaacccatacatcatccgctggagcgctctggagagcgaggatatgcacttcatcctacagacgcttgaggacaggcttaaagctattggacttcagaagattgaagataagaagaaaaagaacaaaacaccttttctgaaaaaagaaagcagagagaaatgcagcattgct…
RDT_174	CD53	NM_000560	6	+	chr1	111240658	111240957	chr1 111240658 111240957	299	AGGAGCCCATAGCAATCAGAC	CCTCTATGACTGCAGTTTCCG	AGGAGCCCATAGCAATCAGACcaattctggacttctgctatagagtcagatctgaagggcacaccttttcctctaaggtccacagctttttttcactgttgactttctaaccatcatcattttgggggtttggcttttagctgcagtgttgtggtataaatggcacgagtgattggaccagtggcccaccagcatcttgcccctcagatcgaaaagtggaggtaattttgtcggcaatgtttctgttattgacctctttgtttaaatgtttaattacctCGGAAACTGCAGTCATAGAGG
RDT_175	EIF4A1	NM_001416	6	+	chr17	7420923	7421360	chr17 7420923 7421360	437	CTACTTCCCAGGGCTGTTGTC	GAGTGCTGGTTCCTTCCTGAG	CTACTTCCCAGGGCTGTTGTCtgcctggcgggaaggtcctgggcaaaggatcagtctttgtactctgagagcagactacttggctcctctctgttttttatcagcgaagttggatatatctctcccacatttccctaatcatatgctatatattggctttttttttcttctctagcccccaaatacatcaagatgtttgtactggatgaagctgacgaaatgttaagccgtggattcaaggaccagatctatgacatattccaaaagctcaacagcaacacccaggtgagggcagtcttgcttgaatagctaatgattcttgaaaaatagtaagtgccaggggaaccatatactggattcttgagcctttttatgcatctgcttcagttttaggtgtgg…
RDT_176	NLRP7	NM_139176	5	-	chr19	60141127	60141426	chr19 60141127 60141426	299	TGCAGGTGCACTTACCTAACC	TGGAGATGAAACAGCACATTTC	TGCAGGTGCACTTACCTAACCattccgaactgggctcggcaggatcttcgctctcttcgcctctggacagatttctgctctctcttcagctcaaacagcaacctcaagtttctggaagtgaaacaaagcttcctgagtgactcttctgtgcggattctttgtgaccacgtaacccgtagcacctgtcatctgcagaaagtggagtaagtagaagctcatcttgcaaggaagaccctgaacgatgactaagcttcttgtacttttgttttttaaatttgGAAATGTGCTGTTTCATCTCCA
RDT_177	PRDM2	NM_012231	8	+	chr1	13978070	13978669	chr1 13978070 13978669	599	CCTTTGGCACACAGATTAACCG	TACCATACAAATCTGCCGAAGC	CCTTTGGCACACAGATTAACCGgcggcgacatgagcggcgccatgaagcagggttaaagcggaaacccagccaaacactacagccgtcagaggatctggctgatggcaaagcatctggagaaaacgttgcttcaaaagatgattcgagtcctcccagtcttgggccagactgtctgatcatgaattcagagaaggcttcccaagacacaataaattcttctgtcgtagaagagaatggggaagttaaagaacttcatccgtgcaaatattgtaaaaaggtttttggaactcatactaatatgagacggcatcagcgtagagttcacgaacgtcatctgattcccaaaggtgtacggcgaaaaggaggccttgaagagccccagcctccagcagaacagg…
RDT_178	CNTNAP2	NM_014141	19	+	chr7	147545233	147545710	chr7 147545233 147545710	477	TGAACTGCTGGAGAGGTCATTG	TGATATTCATGGAGAGAAATGGG	TGAACTGCTGGAGAGGTCATTGtagggtatcggcatcagacctctcctcatttttcaattctctctctcctttataacagatgttggtgcattttttgaagaagggatgtggctacgatataactttcaggcaccagcaacaaatgccagagactccagcagcagagtagacaacgctcccgaccagcagaactcccacccggacctggcacaggaggagatccgcttcagcttcagcaccaccaaggcgccctgcattctcctctacatcagctccttcaccacagacttcttggcagtcctcgtcaaacccactggtaaggacaaggatacccagcctctgccatttaacatttgggcagacagaatgttctagcaagagtctatagattgttcttg…
RDT_179	ZNF619	NM_173656	6	+	chr3	40504408	40505006	chr3 40504408 40505006	598	ATGCAAGTTTCATCCAGCATCAG	CTCTTCCAACTCCAGTAGCCC	ATGCAAGTTTCATCCAGCATCAGaagtggcatactaggaagaaactcatcaatggaacagggctatccgcagttaagccctactgtccctgcgccatcctctctcctctgcctccccaacatacctgctctgccctagccccaccagggcctcccttatcttcttcacatgcagtggtacttcctccctctgtgcctttcttcctgctgcttccctcatctgaaaaggccaacccttcacctgtccaaatagcacatttttttcaggatctcgcttttcctgggaagtcatcccttcagagcccgaatcctttgtctcactccctgtaagccccgtcacgttctcaaaatcctttgcacctcaagttagggattccactggtctcctgattgtgtctat…
RDT_180	SEC31B	NM_015490	5	-	chr10	102258619	102258930	chr10 102258619 102258930	311	CCAAATTTGGGCTTCTTTCCTCC	AGTCTGTGGAGCTTTATTGCCC	CCAAATTTGGGCTTCTTTCCTCCtttcttgctctgtttcttcctagggtggtatgtctccaaacactttttattcatacagggcaacctcctggcttcaggggccagcgattctgaaatcttcatttgggatctgaataacttgaatgtgccaatgaccctgggatccaagtcacaggtgagcagcacccccactacccaaccctggagtgtgcagctgattctcctaagtaaaagtcttgagttctggagccaatcagagctcaagagatatcaaactttaccactggaGGGCAATAAAGCTCCACAGACT
RDT_181	CCL25	NM_005624	4	+	chr19	8028600	8028901	chr19 8028600 8028901	301	AGTCAACAGCTTCAGGCTCAG	GAGGTGAATCTCCTGTCCCAG	AGTCAACAGCTTCAGGCTCAGctggatccaggagctcaaaggatgatggcagagctcttgcttatttctctctccatttctccagcaggccctcatgctgtaaagaagttgagttctggaaactccaagttatcatcgtccaagtttagcaatcccatcagcagcagtaagaggaatgtctccctcctgatatcagctaattcaggtaaggactcttggtcatgtgactgtctcccatccatcacctttgctgagggttgagggctcgtgattggctcacaCTGGGACAGGAGATTCACCTC
RDT_182	GCM2	NM_004752	5	-	chr6	10982497	10983075	chr6 10982497 10983075	578	TACTGAAACCAGCTTCCCTATTCC	CTCGAAAGGCTCTTCACCTCTC	TACTGAAACCAGCTTCCCTATTCCagggcagccttgcccttccttcccaaagtctgatgtttacaaagctacctgtgacctagccacctttcaaggagacaaaatgccacccttccagaaatactcaagcccaagaatctatttgcctaggccaccttgcagctatgaattggcaaaccctggttatacaaattcaagcccatatcccaccctttataaggattccaccagtatccctaatgacacagactgggttcatctgaacacactacaatgtaatgtcaattcatacagcagctatgagagaagctttgatttcaccaacaaacagcatggctggaaaccagctcttggaaaacccagccttgtggaaaggactaaccatgggcagtttcaggc…
RDT_183	PARK2	NM_004562	3	-	chr6	162603456	162603887	chr6 162603456 162603887	431	GCTTCCCTTCTACCACGGAG	CTAAATATGCACCCGGTGAGG	GCTTCCCTTCTACCACGGAGggcaagttaaactctatctcgcatttcatgtttgacatttcctttttttttttttttttttttaccttgctcccaaacagaattgtgacctggatcagcagagcattgttcacattgtgcagagaccgtggagaaaaggtcaagaaatgaatgcaactggaggcgacgaccccagaaacgcggcgggaggctgtgagcgggagccccagagcttgactcgggtggacctcagcagctcagtcctcccaggagactctgtggggctggctgtcattctgcacactgacagcaggaaggactcaccaccagctggaagtccaggtaattggaatgctctaagattattaaagcattttgtttgtttgtttagtgcagtctg…
RDT_184	OR7C2	NM_012377	1	+	chr19	14913718	14914310	chr19 14913718 14914310	592	CTCTGTGGACTGCTGGTTCTG	ATATTGGCTGAAAGAGGCCAG	CTCTGTGGACTGCTGGTTCTGgggtcctggtgcatcagtgtcatgggttccttgcttgagaccttgaccattttgaggctgtccttctgcacaaatatggaaattccgcactttttttgtgatccttccgaagtcctgaagctggcctgttctgacaccttcatcaataacatcgtgatgtattttgtgaccattgtcctgggtgtttttcctctctgtggaatcctattctcttattctcagattttctcctccgtcctaagagtatctgccagaggccagcacaaagccttttccacctgtggttcccacctctcagtggtcagcttgttctatggcactggccttggggtctatctcagttctgcagttacaccaccttctaggacaagtctggca…
RDT_185	ZNF32	NM_006973	2	-	chr10	43461394	43461697	chr10 43461394 43461697	303	CTGCCCTTTCCTGTTTGTTTCTG	AGGAACAGCAAGCTCTACCAAAG	CTGCCCTTTCCTGTTTGTTTCTGtttgtttttctccctcaggtgctcaggaacagcccatggaagaatcatatgaagaggtggtgactgaggtcgtaagcaggagtggacatgtttggatttccaacagctaccctgctggactgtcatggaagatatgcccagaatgtagcgttcttcagtgagtgagtcagttgatggctggatgcgctcagctcacagatattcagtgtccctgttctcagcactggtcggcagtctgaggaagcagaggagaccttgCTTTGGTAGAGCTTGCTGTTCCT
RDT_186	TRPM1	NM_002420	16	-	chr15	29121376	29121837	chr15 29121376 29121837	461	TTACCTCTGACAGAAAGGGTTCC	CCCTCCCTGCAGAGACAAG	TTACCTCTGACAGAAAGGGTTCCctttctccaggagttctggaactctttgttgcatacttttatggcaaaaccatgaaatccatgtttctcccctcaggatgatgagcctccagctaaagggaagaaaaagaaaaagaagaaaaaggaggaagagatcgacattgatgtggacgaccctgccgtgagtcggttccagtatcccttccacgagctgatggtgtgggcagtgctgatgaaacgccagaaaatggcagtgttcctctggcagcgaggggaagagagcatggccaaggccctggtggcctgcaagctctacaaggccatggcccacgagtcctccgagagtgatctggtggatgacatctcccaggacttggataacaattccaagttagtg…
RDT_187	ADPRH	NM_001125	4	+	chr3	120787646	120788250	chr3 120787646 120788250	604	ACATAAAGAAAGGCACATTGTTGGG	TATGTGCAGGTGGATGTACACG	ACATAAAGAAAGGCACATTGTTGGGtggggtttggagttttggggcatgcatcatcatattttttggctctccctttccatcaaaaatacttggagacagagtttagttatttattcctgctggggcctttgctttggttatgctaacccccatcccttatccgactcttccccaggtggtgcctcggtgcacaacgccatgcagctgaagccgggcaagcccaatggctggaggattcccttcaacagccatgagggcggctgtggggctgccatgcgggccatgtgcatcggtctcaggttcccacaccatagccaactggacacactgatccaagtgagcatcgagagtggtcggatgacccaccaccacccaacaggctacctgggggcccttgc…
RDT_188	POMT1	NM_007171	18	+	chr9	133386466	133386778	chr9 133386466 133386778	312	GTGCATCTGAATTCCTTTCCTGTG	ATCGCTTAAGCCCAGGAGTTC	GTGCATCTGAATTCCTTTCCTGTGttctcttctcttccctccctgagcagagggcaggtggctaacagcatctcccatgttcccttaggctcagatccacctacttggaaacatagtgatctgggtttcgggcagcctcgctctggccatctacgccctgctgtccttgtggtacctgctccgacggcgaagaaatgtccatgacctccctcagggttagtacctctcccacatggctttctttctttttaatatagacatggggtcttgctgtgttgtccagggtgttcttGAACTCCTGGGCTTAAGCGAT
RDT_189	HRG	NM_000412	7	+	chr3	187877598	187878186	chr3 187877598 187878186	588	TTCTTCTACCACCAAGCCTCC	TTTTCTTAGAGGAGGGAGTCGG	TTCTTCTACCACCAAGCCTCCattcaagccccatggatctagagatcatcatcatccccacaagccacacgaacatggacccccacctcctccagatgaaagagatcactcacatggacccccacttccacaaggccctcctccactattgcccatgtcctgctcaagttgtcaacatgccacttttggcacaaatggggcccaaagacattctcataataataattccagtgacctccatccccataagcatcattcccatgaacagcatccccatggacaccatccccatgcacaccatcctcatgaacatgatacccatagacagcatccccatggacaccacccccatggacaccatcctcatggacaccacccccatggacaccatccccatgg…
RDT_190	DNAH9	NM_001372	31	+	chr17	11588765	11589213	chr17 11588765 11589213	448	TATGATTCTGCAGACACTCACCC	CCCTTTGGATTATGGATGAAGG	TATGATTCTGCAGACACTCACCCcagcacatggtgttctgtctctctgtcactttgatctaacactgcccacaggatcactacgactggggcctacgggccatcaagtccgtgctggtggtggcaggatccctgaagagaggagaccctgaccggcctgaggaccaggtcctgatgcgctccttgcgggatttcaacatccccaagattgtgactgatgacatgcccatcttcatgggcctgatcggggacctctttcccgccctggatgtcccccggaggagagaccccaacttcgaagctttggttaggaaggcgatagtggatctgaagctccaggctgaggacaactttgtgctcaaggtacatgtggtttttcctcccaggatttctctatctc…
RDT_191	U2AF1	NM_006758	7	-	chr21	43387544	43387856	chr21 43387544 43387856	312	TGCTGCCGTCAGTATGAGATG	AAAAAACAGAAACGACACCTATGCC	TGCTGCCGTCAGTATGAGATGgggtgagtgaggagtggccagtgacgtgactgagcacagttcggggccgtgtgcacacgaggtagtaaatgtctccttccaacccacccacagagaatgcacacgaggcggcttctgcaacttcatgcatttgaagcccatttccagagagctgcggcgggagctgtatggccgccgtcgcaagaagtgagtattcctgtgcccgttgttaagctcagtggcttctttctcccctcacaaccctcccccttccaaaaaaaaaattttGGCATAGGTGTCGTTTCTGTTTTTT
RDT_192	GPR133	NM_198827	1	+	chr12	130004941	130005240	chr12 130004941 130005240	299	GAGCTTTGACCTCCGAGAGAG	GATGAACAAGTGGGCTGTTCC	GAGCTTTGACCTCCGAGAGAGccatggaaaagctgctgcggctgtgctgctggtactcctggctgctgctattttattacaactttcaggtaatgtccccaagtggccaggatggcgacaggcttggtttctccggaggctttccctgagtgtgtctcacactgtggtcttttgtgcgcaggtgcgtggcgtctactccagatcgcaggaccatccaggtaagagtgtttccttctcactctgagcaccgctctccccctgcctagtgcaggtatctcaGGAACAGCCCACTTGTTCATC
RDT_193	KCNJ5	NM_000890	2	+	chr11	128286806	128287392	chr11 128286806 128287392	586	CCATTGAGACCGAAACAACCATTG	ATCTTCTGGAGTCACAGTTGCC	CCATTGAGACCGAAACAACCATTGggtatggcttccgagtcatcacagagaagtgtccagaggggattatactcctcttggtccaggccatcctgggctccatcgtcaatgccttcatggtggggtgcatgtttgtcaagatcagccagcccaagaagagagcggagaccctcatgttttccaacaacgcagtcatctccatgcgggacgagaagctgtgcctcatgttccgggtgggcgacctccgcaactcccacatcgtggaggcctccatccgggccaagctcatcaagtcccggcagaccaaagagggggagttcatccccctgaaccagacagacatcaacgtgggctttgacacgggcgacgaccgcctcttccttgtgtctcctctgatca…
RDT_194	LCT	NM_002299	1	-	chr2	136310492	136310945	chr2 136310492 136310945	453	GTATTTCTGTCATGGGCACAGC	GAATCTGCTCTAAGGAGGATGGG	GTATTTCTGTCATGGGCACAGCtcctcccagcaggaagcacccagaatccagacgagaaaacagtgcagtgctaccggcgactcctcaaggccctcaagactgcacggcttcagcccatggtcatcctgcaccaccagaccctccctgccagcaccctccggagaaccgaagcctttgctgacctcttcgccgactatgccacattcgccttccactccttcggggacctagttgggatctggttcaccttcagtgacttggaggaagtgatcaaggagcttccccaccaggaatcaagagcgtcacaactccagaccctcagtgatgcccacagaaaagcctatgagatttaccacgaaagctatgcttttcagggtgagtacacattgacctgatgg…
RDT_195	TUBA3C	NM_006001	4	-	chr13	18648972	18649571	chr13 18648972 18649571	599	CTACAACTCCATCCTGACCACC	GTATCCTCAAAGGATGTGGGC	CTACAACTCCATCCTGACCACCcacacgaccctggaacattctgactgtgccttcatggtcgacaatgaagccatctatgacatatgtcggcgcaacctggacatcgagcgtcccacgtacaccaacctcaatcgcctgattgggcagatcgtgtcctccatcacggcctccctgcgatttgacggggccctgaatgtggacttgacggaattccagaccaacctagtgccgtacccccgcatccacttccccctggccacctacgccccggtcatctcagccgagaaggcctaccacgagcagctgtccgtggctgagatcaccaatgcctgcttcgagccagccaatcagatggtcaagtgtgaccctcgccacggcaagtacatggcctgctgcat…
RDT_196	PPIL2	NM_148175	13	+	chr22	20371863	20372187	chr22 20371863 20372187	324	CTCCTGTGGCTGTGGTGAG	GGCCTCAAGGGTCAGTCTATG	CTCCTGTGGCTGTGGTGAGctgcctttggcagctctctgcttcatacaagtattggggctatgttgcagacaccaaaaacctgcgaaaacttcatcaggctttgcaagaagcattattacgatggcaccatcttccacagatccatccggaactttgtggtgagtgacgagagtcactggctgcacagatgagcttggtgggacatcgggggctgggtgggcttgtccctgccccatcccagggccctggcccatcccacggtggccaggatgagtccagttggtgatcctctgttggggaaccCATAGACTGACCCTTGAGGCC
RDT_197	PPP1R16B	NM_015568	6	+	chr20	36964496	36964935	chr20 36964496 36964935	439	CAATATGAATCCATTGCCTAGTGGG	CCAAGGGTACAGGGTTGGTC	CAATATGAATCCATTGCCTAGTGGGtgccaggcaggaatgcccttgctctgtgggccaatgcatggtgtctcatcaggcctgaagacaatgatctatgggcatgtctgcatgcccgcttgactggcatatcctagggaacaagagccatgcctccctcatctgccttcccctgccctctggggtcgtaggcctgagggtgctaaataaatcccctctttcccactgcaggcatcacccaagagaaaatcaacgagatgcgggtggctcctgagcagcagatgattgcggacatccactgcatgatcgcagcgggccaggacctggactggatagatgcccagggtgccacactggtgaggagatgggccagtaccaaaaccaagaccagctaggtccga…
RDT_198	ASB4	NM_145872	3	+	chr7	94995062	94995650	chr7 94995062 94995650	588	GGCGAATGTGAACATGAAGACC	AGGACTCAAGCCTCAAGCAAG	GGCGAATGTGAACATGAAGACCaacaaccaagatgaggagacgcccttgcacacggctgcccacttcggcctttcggagctggtggccttctacgtggaacacggggccatagtggacagcgtgaatgcccacatggagacccccctggccatcgccgcctactgggccctccgctttaaggagcaggagtacagcacggagcaccacctggtctgccgcatgctgcttgactacaaagccgaagtcaatgcccgagatgacgactttaaatctcccctccacaaggcagcctggaactgtgaccacgtgctcatgcacatgatgctggaagctggcgccgaagccaatctcatggatatcaacggctgtgctgccatccagtacgtgctgaaggtcac…
RDT_199	DNAJC17	NM_018163	10	-	chr15	38853132	38853431	chr15 38853132 38853431	299	CTTAGAGGGCTAGAACGCTGG	TTTGGAAGGAAAGAGCCTGAG	CTTAGAGGGCTAGAACGCTGGttccgttctctctgtgggggtagagagagcctctttatagctgactcaacggatgggacaggactagatgctgtgtttggcaggagctggctgtccagaatgaagttggcctggtggataaccctctgaagatttcctggttggagggacagccccaggatgccgtgggccgcagccactcaggactgtcaaaggtgaggagtcaggcctcgcccggctgggcgctcaggtctcggagctcttcctacctgggctcctCTCAGGCTCTTTCCTTCCAAA
RDT_200	HIST1H2AG	NM_021064	1	+	chr6	27208714	27209306	chr6 27208714 27209306	592	AATTAAACTGCAGCCCTAACCAAC	TTTAGAGAAGACGTGGGTGGC	AATTAAACTGCAGCCCTAACCAACaacacgtcttctttttcgcgcccaatagtgtttataaaaagcgccgcctttcccgttcactttgtggttgctcgtagtgagttgcgctcgctatgtctggacgtggcaagcagggaggcaaagcccgcgctaaggccaagactcgctcttctagggccggtctccagttccccgtgggccgagtgcaccgcctgctccgcaaaggcaactatgccgagcgggtcggggccggcgcgccggtgtatctggcagcggtgctggagtacctgaccgccgagatcctggaactggcgggcaacgcggcccgcgacaacaagaagacccgcatcatcccgcgtcatctccaactggccatccgcaacgacgaggagctca…
RDT_201	WDR6	NM_018031	2	+	chr3	49025954	49026546	chr3 49025954 49026546	592	ATTCTCTGATACTGAGGCGGC	CTGGGTCTACCTTAACCATCCG	ATTCTCTGATACTGAGGCGGCcatggcctttgcttacctcaaggatggggatgtcatgctgtacagggctctgggtggctgcacccggccacacgtgattctccgggagggtctgcatggccgtgagatcacttgtgtaaagcgtgtgggcaccattaccctggggcctgaatatggagtgcccagcttcatgcagcctgatgacctggagcctggcagtgaggggcccgacttgactgacattgtgatcacatgtagtgaggacactactgtctgtgtcctagcactccctacaaccacaggctcagcccacgcactcacagctgtttgtaaccatatctcctcggtacgtgctgtggctgtgtggggcattggcaccccaggtggccctcaggatcc…
RDT_202	TCF7	NM_003202	5	+	chr5	133502433	133502747	chr5 133502433 133502747	314	AAGCTGGTGGGATCTTAAGGC	TCTAAACAGAGCTGGCAGCAG	AAGCTGGTGGGATCTTAAGGCccctgtaggaggttctaggatgcagtaactgctgatatggcctgccaggtcaggctagcccactcactcagcttctctcctctgcagttcacaggcctctgcagacccctgacctctctggcttctactccctgacctcaggcagcatggggcagctcccccacactgtgagctggtgagtgtgggcccaatgggaaaggggtaccgtgtgctggtcagaccaagacctgcctgcccttccatttcctcctccatccctcttggctggccaccCTGCTGCCAGCTCTGTTTAGA
RDT_203	NR4A2	NM_006186	5	-	chr2	156892528	156892974	chr2 156892528 156892974	446	TAACTATACGACCCATTTGGAGGAAG	GAGAGTTAATGACGGATGTGGG	TAACTATACGACCCATTTGGAGGAAGacataaaataaccccgcattttttaatgcttctagtcagtgaaggctttacaagcactggggccctcagccgctcagcctggtgccccgcggctgcggccttccccggggagggaccgaggcagcagctgggcctgggctcggaaaagcggcgctaacagggctcttcctttgcagtggttcgcacagacagtttaaaaggccggagaggtcgtttgccctcgaaaccgaagagcccacaggagccctctcccccttcgcccccggtgagtctgatcagtgccctcgtcagggcccatgtcgactccaacccggctatgaccagcctggactattccagggtaagaagctggcgggggggatatcatgtggac…
RDT_204	GOLT1B	NM_016072	5	+	chr12	21559759	21560069	chr12 21559759 21560069	310	CACAACTCTTCTTGTAAGGCTGGG	TCTTTGCTAATTTGCTGCTGG	CACAACTCTTCTTGTAAGGCTGGGtttttaaaatcaacattttaaatattgatataatgttttataatgttccgggctttctttaattctctgtttttcttctccttacagtttgtagataaagttggagaaagcaacaatatggtataacaacaagtgaatttgaagactcatttaaaatattgtgttatttataaagtcatttgaagaatattcagcacaaaattaaattacatgaaatagcttgtaatgttctttacaggagtttaaaacgtatagcctacaaagtaCCAGCAGCAAATTAGCAAAGA
RDT_205	SUZ12	NM_015355	15	+	chr17	27347723	27348307	chr17 27347723 27348307	584	CCTGGGCGATAGAGCAAGACT	CGATGACTCACATCTGTGCAA	CCTGGGCGATAGAGCAAGACTctgtctctaactaaataaataaattaaattaaatgactacttaaatagaagttaattttaagaaatgttgccactttgctgtataaatatgttgtatttttagttccaaaacattctgtttttgacattctcacaagtttttcttaaaatatgtgtttaataggtgtttttctttctttttcccagcaaattgaagagttttctgatgttaatgaaggagagaaagaagtgatgaaactctggaatctccatgtcatgaagcatgggtagggtatttctaaattaatttaaatattttattattctttatggtcttttgctgtttcacattctagaaatcttacgtgtgttagaatcttatttaaaattccattaatg…
RDT_206	RNGTT	NM_003800	13	-	chr6	89536010	89536458	chr6 89536010 89536458	448	TCTAGCCTGACTTGTTGGTTGAAG	TATGTTAGCTGACACAGGTCAAAGG	TCTAGCCTGACTTGTTGGTTGAAGattaaaattatgtttagaaaagaagtaattttgcttaataaaaagttacattaggtttaatacattgaatgtttaatttttaacttcttagtaacgattgtcatcattttaattggctttagaaatacaaacctggtcgatgtgatgatattttgaaatggaagcctcccagtctgaattctgtggattttcgtctaaaaataacaagaatgggaggagaagggtaagtatgcacttttgtactttttgcatgaaataatactgtttgtgtaaggcttcaccttttacagggtatttcatatatactttacaatactttaaagaaagaaactaaaatactttattttacaagatattttacatatatacttatac…
RDT_207	C6ORF151	NM_152551	4	+	chr6	7540172	7540483	chr6 7540172 7540483	311	AAGGGCTTGGATCAGAAACCAG	ACGAAGCAAATTAGCCCAATG	AAGGGCTTGGATCAGAAACCAGttaataatttaattgtggtcactgatgattcatattgtatttatggatttttttttttttgacagataaggactcacaattccagataattaaacaagctagaactgcagttgggaaagacagtgattgttataatcaaagtaagtggcattacagtttaagtgaattaaagaatgaaattattatttttctcataagcatgttactaattttcttcaagaaaaacctgtgaaaactgttacatgggaaaggtaaagttttacatttaaCATTGGGCTAATTTGCTTCGT
RDT_208	MTBP	NM_022045	15	+	chr8	121583746	121584218	chr8 121583746 121584218	472	TACAGTTTAGGCCATCAGAGAGGT	CAAGATGAGCCCTTCCCTTT	TACAGTTTAGGCCATCAGAGAGGTctttaataaatgcctaaggtaagtatgcctttatagacacacatacacacacacgtatgtatgtgtctgtaaatacacatttttattagcaaaattcagtatgataatacttttcagacttatgtgtatttctttcactttagattttagtccagtggaacctaattcctcaagtctaatggaaaccaatcctctggaatggccagaaaggcatgttcttcaaaatttggaaacttttgaaaaaactaaacaaaaaatgaggtaatatttgaatctgtagtaaagcatgtgatagctcagtaatttgaatgaattttttaaaatagttaaattatgtttatgagatttaagcagtttattgttttattataaaag…
RDT_209	TRMT6	NM_015939	4	-	chr20	5872439	5872981	chr20 5872439 5872981	542	ATTCTTGGGTAAGAAGCCTTTGGAA	TGATTGCTTTGGAGGTGACAGT	ATTCTTGGGTAAGAAGCCTTTGGAAattacttgttttgtgaaagtaaagtttcagaaaatctacttgctccttttcttataggaaatagttcagcagttaattgaaaatagtacaacattccgagacaagacagaatttgcccaagataaatatattaaaaagaagaaaaaaaagtaagtagtttttattttaaaaggcccacaatattaaacttcttatatgtttataaaatatacattttattacaaataaaatattttaagtcatttttttaaatcagcgttctgttttttcttcccccagatatgaagccatcattactgttgtgaagccatccacccgtattctttcaattatgtattatgcaagagaacctggaaaaattaagtacgctttgt…
RDT_210	DMXL2	NM_015263	10	-	chr15	49617610	49618182	chr15 49617610 49618182	572	CACTGAAGGTTGATGCATTCGTGTA	GAAGAGCGGGAAGGAAGAAT	CACTGAAGGTTGATGCATTCGTGTAttttgtttttaagttaatagtttaatttcatatgtctatcattaattcttaagatttacatttaccattaaattcagttaaagtttttacaaatgctgctaaaattatgttgacttgtttagcaccttttctttatatagattagtcattgtaagcacttgtcatgtttttaaagaaataaaaaaaattatattgaaatctcttttatttccacagatattccaaatgtcttggttggcactgcatttaatgttgatgatggaaatgggggctttgtagttcattggttaaacaacaaggaatttcattttacatcatctacagaagtatttatgcatcaattacgaaaactttctgataagcaggtagatcat…
RDT_211	CCDC79	NM_001136505	8	-	chr16	65377221	65377688	chr16 65377221 65377688	467	GACCGGACAAACACTTGTGAGAG	GCAAATAGGGCGAATTATCTCAGG	GACCGGACAAACACTTGTGAGAGaaacaggttgtattacagttctgtcacggttattcaggtaaacaaatacaaatttctttttgttaattattcattacttaggaccttaacacatttgtattaatttactttcttttctttttaacctaataggacagttatttcaaaacatgagttggatttgtcagataaaaatgttttccagagttatcagttgtggtcttcagtgtgtagtactctgtgtgtctgtgtcaacaatcctcaaaatggtaattatctgtcatgtttaaatataaaaataaagataaaaacaaatgaaaactgatattttccaattgtcatattaaatcatgattgactttgtcttctttcagatgagaatcaaatgttttgctgt…
RDT_212	DAAM1	NM_014992	8	+	chr14	58860698	58861006	chr14 58860698 58861006	308	GGTGCAGGAGTGGTAAGAACC	ACAGGCCAGCACTTGATGAG	GGTGCAGGAGTGGTAAGAACCttctacaaattaaaaatatattagtaaataataatttataaaaagtgattattatgtagtctaaaaaccacaaatatgtattttattgccattttactttcaggagagtttggactttagacttcatcttcgctatgaatttctgatgttaggaattcaacctgtaatagataaattaagggaacacgaaaattcaacattagataggtaagtcagactattatgatgtgagaaagtttctgtgtttcccatctgtgtaatgcaatacCTCATCAAGTGCTGGCCTGT
RDT_213	MYST4	NM_012330	7	+	chr10	76402168	76402617	chr10 76402168 76402617	449	ATACAGGCATCCTTGAGCAGC	GCTACTGCCAACAGAAGACCC	ATACAGGCATCCTTGAGCAGCttattacagctacaacttatatttaatatcttctcttaaaatgaaacattaaaatatttttctcatatatatattaattcagggatgtggatttgccaagtctgcagaccaaagaaaaagggaagaaaactacttcatgagaaagctgcacaaataaaacgacgatatgcaaaacccattggacgaccgaaaaataaattaaagcaacgattgttgtaggttgagatcttatcaaaagaaatcatttatgttttgctttaaaatataggtgattgttattctctcagattcctttaggggttttttggcatcattttttcaaactcaagggttgaaaaatacttttccttttgcataagctgtggaaattttttgaaa…
RDT_214	SLC30A7	NM_133496	5	+	chr1	101149965	101150536	chr1 101149965 101150536	571	AGATTACAAGTGTGAGCCATGAAAGG	GGGGCATAAAGAAGTGAAAGGG	AGATTACAAGTGTGAGCCATGAAAGGcagtatttcaagataccacataagaacaagttttggaccaaatatttatgcttttaaatatttgtatttattttaaaatagtaattgttactttttctacagtatgtgagctctggttttatttctatcaactgttttgggagattttttttagtgtttttaattccaaaaataactgaaagtgtttaatgttgtcttatgattttgttagttgatcaatcagaaataatatctatgctatttgtttgtattatgtgttttctagagagcattagcccctccagatgtccaccatgagagactgcttcttgtttccattcttgggtttgtggtaaacctaataggaatatttgttttcaaacatggaggtcat…
RDT_215	PCCA	NM_000282	19	+	chr13	99818608	99818921	chr13 99818608 99818921	313	TGTTCGCAAATACATTCAATGGCAG	AAAAGACGAGAGTCACTGAACAGG	TGTTCGCAAATACATTCAATGGCAGttttagcctgtgcattttatatcaaagggaaattagtttattgagaaataataatataaaattattaactctttttcttttcattctacttcagaatgcctgttattaaaccagacatagccaactgggagctctcagtaaaattgcatgataaagttcataccgtagtagcatcaaacaatgggtcagtgttctcggtgagttttctttctttattttcttggtaatcttgatgttatctatgaatatttaaagccatttttaaCCTGTTCAGTGACTCTCGTCTTTT
RDT_216	ATP10D	NM_020453	5	+	chr4	47222176	47222639	chr4 47222176 47222639	463	ATGCCTCTACTTTCCTTCCTTTGG	GATGCCACAAGATACCTCCAG	ATGCCTCTACTTTCCTTCCTTTGGgaaattcatgatatgaacttcattgcaaaaaggcttagcattattttaagaattgatgaaagtgataaaacacttcaatattaagggtttaaccttgaattcttattttgtgattcaaaaaatatttttaggactctgaagttgatcctgagaagttttccagtaggatagaatgtgaaagcccaaacaatgacctcagcagattccgaggcttcctgtgagtaatacatgatgaacatttgtgggtgtaagtggaattgtgtgttgcaatcgtacttaatttgataaagtgtttctgtgcttatacccttgttaaatcactaaaggtcgtaactttagccacctactaaaatagtttggcttattttaattatt…
RDT_217	DOPEY1	NM_015018	18	+	chr6	83898522	83899042	chr6 83898522 83899042	520	AGAGAGCAGGCATTCATTTGTACC	TCAGTTCCCATAACTGTGTCTTG	AGAGAGCAGGCATTCATTTGTACCtaataggaaatatttgttaaattttcatgtatggtattgtgactgtcacttttacatcttttttatagcatgtagctttaacattgtgggaccagttgggagatgggacacctcagcatcaccagaagagtgtggaactattttatcaattacataacttagttccttcttctagcatctgtgaggatgttataagtcagcagttaacccataaagataaggtaaatcctcttatcttgtgcacaccgccccctccgccacacacacacacacacacaaatactgaaaagtaagaaaactttagggaaattattgcaattaacatcggagtaagagaaaatagctttgttcacagtgatcttaatatctttaaaa…
RDT_218	PLEKHA1	NM_021622	5	+	chr10	124155979	124156281	chr10 124155979 124156281	302	GAGAGTCACGGTGTTGAACTTAGC	TGAAACCTGTTGGTAAGCTGGG	GAGAGTCACGGTGTTGAACTTAGCaaggtttttcagctactgcaaacataaatttagaggtaataagtacaatatttggtgtgttatttttttctgtcaacagttatgaatgcaggaatgaggaagtacttcctacaagccaatgatcagcaggacctagtggaatgggtaaatgtgttaaacaaagctataaaaattacagtaagtatatgtatttttttgaaaaacgttcgatgtctggaattaatcttttcattttgaaaatacacctaccaaatgttCCCAGCTTACCAACAGGTTTCA
RDT_219	SERPINI2	NM_006217	5	-	chr3	168665509	168665958	chr3 168665509 168665958	449	AATGTGAGAAACCACAGTTCCTAAGC	AATGCTAGCACAGGTAAGCCC	AATGTGAGAAACCACAGTTCCTAAGCatagtcttgagaattgccaagtatatttgatattttattttgtctattccaggttatttttctgaatcttccctgaactaccaagttttagaattgtcttacaaaggtgatgaatttagcttaattatcatacttcctgcagaaggtatggatatagaagaagtggaaaaactaattactgctcaacaaatcctaaaatggctctctgagatgcaagaagaggaagtagaaataagcctccctaggttggtgatgttattttattatacgagttcttacgtttccactcacataggaatttgagcagtcagctgaaaggtaacaaatacttgaaaagtctattgacacaaatgaaaatacaaatgtatttgga…
RDT_220	C5	NM_001735	35	-	chr9	122764852	122765162	chr9 122764852 122765162	310	TCACATCCCTGCATTGTGCTATC	ACAAAGGAAATCACTGGAGGG	TCACATCCCTGCATTGTGCTATCtcatcaacaggtgaatgcatttaaacaaaaagataatgaaatgaaattcaagcttctctcttttcccccttagcttgtggaaggggtggatcaactattcactgattaccaaatcaaagatggacatgttattctgcaactgaattcggtaagctccacctgcaaccatttttcctttactattactattcaaaatatacaggctaaaagattataaatatcatctctccataatttccttaaatccttgaatttgttaaacagattCCCTCCAGTGATTTCCTTTGT
RDT_221	C4ORF21	NM_018392	6	-	chr4	113758877	113759478	chr4 113758877 113759478	601	CAGTCGGTAATAATGATCCATCCTGG	TGGCAAATGTTCACCCTCAATC	CAGTCGGTAATAATGATCCATCCTGGaatcaggaagtaaaattagaaattccttcattcaatgaaagcagtagcttacaggttacttgtagcagtgcagaaaatgatggtatattatcagaatctgacattcaagaagataataaaataccttttaatcaaaatgacaaggggtgcattaaaggatcagttctcattaaagaaaatgctcaggaggtaaatacatgtggaacactggaaaaggagtatgaacaatcagagtcatctctgccagaactgaaacatctccaaattgaatctagtaataattctaggatctctgatgacattacagacatgatttctgaaagtaaaatggataatgaaagtcttaatagtattcatgaatctctgagtaatg…
RDT_222	EML4	NM_019063	7	+	chr2	42361288	42361763	chr2 42361288 42361763	475	GATTTGGGTATCTGAGGAAGGTGTTC	GCCTGGCCTGATGTTTCC	GATTTGGGTATCTGAGGAAGGTGTTCctaaaatcagtcccccgtggatacaggacaactatataacaaaaacaattgtatataatgagactaaaactttgaagtagtcatttttgtcttgtttttattgtatcacgttaataatccacttttgtatgactatacagaaaatacgtatgacttaacttttgtcttgtgtttcaacagaaggagaatatattaaaatgtttatgcgcggtcggccaattaccatgttcattccttccgatgttgacaactatgatgacatcagaacggaactgcctcctgagaagctcaaactggagtgggcgtatccttctctaccatgacagcaaattcatttgctttgtctctagttaacaaatcagttaacgtattc…
RDT_223	TRIM33	NM_015906	10	-	chr1	114768640	114769069	chr1 114768640 114769069	429	AACTAGTCATTACCAGTCCTCTGGG	AACACATCAATGACCTGCTCC	AACTAGTCATTACCAGTCCTCTGGGgattggggctagcgataagaattatttatactttttactttatacccttttatcttgactgaattatttttatgattacattttataattgagataaatttattttaaaattattacataaattgcaatttctactttttgtagcctcctcgattgatcagtgtgcaaacaatgcaaagaggcaacatgaactgtggagcttttcaagcccatcagatgagactggctcagaatgctgccagaataccagggatacccaggcacagcggccctcaatattccatgatgcagccacacctccaaagacaagtatgcctagagttacatttgtaagaatcctacaattttaaaattaaaagacgtcattttcttaa…
RDT_224	PHF3	NM_015153	3	+	chr6	64452411	64453005	chr6 64452411 64453005	594	AAAGCCAAGCCTGTTGGTAGTC	ACTGGCTGTTTCTGTCATCCTG	AAAGCCAAGCCTGTTGGTAGTCcattgtttaagttttcagataaagaagaacatgaacaaaatgattccatttcaggtaaaacgggtgagactgttgttgaagaaatgatagcaacaagaaaagttgaacaagattcaaaggagacagtaaaattatcccatgaagatgaccatattcttgaggacgctggatcttctgatatttctagtgatgctgcttgtacaaatccaaataagacagaaaacagccttgtaggtttgcctagttgtgtagatgaagtgactgaatgtaatttggaattgaaggataccatgggtattgctgataaaactgagaacacccttgaaagaaataaaattgaaccgttgggttattgtgaagatgcggagtctaatagg…
RDT_225	MYO1B	NM_012223	14	+	chr2	191954303	191954748	chr2 191954303 191954748	445	TGTGCTGGGCCACAGTTAAATC	CTCACAACTCCTATCTCCTGGC	TGTGCTGGGCCACAGTTAAATCtgagagatcatgtgtggcatttctcatggattgagatgtctgagtgtcattgttttgagagagctagtggcatggtttataaagctgtttttcattttctccatacaggacaacagctttgagcagttcattattaattattgtaacgaaaagctgcaacaaatcttcattgaacttactcttaaagaagagcaggaggagtatatacgggaggtaatgttgaaatgctatttttaaaagtgttggtccttttttactcgtaatataaattctaattcagaagatagcctaaacaagaagccatattcaaaaggctacatactgtatgattccatctgtcattctagaagaggcaaagctatagagactgattacct…
RDT_226	PTGER3	NM_198714	4	-	chr1	71191971	71192294	chr1 71191971 71192294	323	GAGATGCTTGGTAGGCAGAACC	GGCAGAAAGTGAAGAGGTTTGG	GAGATGCTTGGTAGGCAGAACCgaggggatgaatgacagtgttccccatttctgtagtctcttcagattcagccatgcccatgttgtttatcttttgctatacttttagtctatttaccattacccctcacagaaatagctattttcattgaacatcatctgtggtttagcatccttctaggaactttgcatattaaattatagcaagcttatactgttattactctttttcagatgagaaaaagaagactcagagagcaagtaagttgcaaagatagtattaaaactagttgcatttgaatCCAAACCTCTTCACTTTCTGCC
RDT_227	PRPF4B	NM_003913	2	+	chr6	3977089	3977689	chr6 3977089 3977689	600	AGCCTTGATTAAGGCCGAACTTG	TTTTCTCTCTTTGGACCGTGACC	AGCCTTGATTAAGGCCGAACTTGataatgagttaatggaaggaaaggtccagtctggtatggggctcattttgcaaggttatgagtctggctctgaagaagagggggaaattcatgaaaaggcaagaaatggaaataggtctagtactagatcttcaagtacaaaggggaaacttgaacttgtggacaataaaattactacaaagaaacgaagtaaaagcagatccaaagaacggactagacataggtctgataaaaagaaaagtaaggggggtattgaaatcgttaaagagaaaacaactaggagcaagtcaaaggagaggaaaaaatctaaaagcccatccaaaagaagtaagtctcaagatcaagcaaggaaatcaaaatcccctacccttagaag…
RDT_228	NIPA2	NM_030922	5	-	chr15	20570982	20571444	chr15 20570982 20571444	462	GAAATTGTCAGAGAAATCCCGAGTCA	TGGTGGCACGCCTGTAAT	GAAATTGTCAGAGAAATCCCGAGTCAtgcagaaacctttatttaaaggagtaactgagatatttaaaaatctgtcattactaatagttataatttatacaagagtcttacagtcttccaaagatgtgaaatatttcttcattcacaggtcaaggtggccatgcatatcttaaggaatggttgtggtgggctggactgctgtcaagtatgtataaagaacattgcaagaaaaatatgatagctatatattaaaatatttgcatatggtattatagcctcattactagcaagttttaaaggtttaaataatctttttttttttttttttgagacagagtctcactctgtcacccaggctggagtgcagtggcgtgatcttggctcagtgcaacctccacct…
RDT_229	MAP2K6	NM_002758	7	+	chr17	65028597	65028909	chr17 65028597 65028909	312	CAGTCCTCTCTGGTGGATGGAG	GGTAGAGACGGACTCCAGGTG	CAGTCCTCTCTGGTGGATGGAGtccaatttgtgtaacttcctatgtattttcctagataggaccaccactatttgagaaaatatctcactggtaacctaaagccaaggataataaaccttgatatacttaacattcaatttctttccagcaatgtgataaataaatctatcttgtgtttctcttgcagattgtaaaagcattagaacatttacatagtaagctgtctgtcattcacagaggtaagcatccatgagctgccttggctgttcctttgataaagttcatctctttCACCTGGAGTCCGTCTCTACC
RDT_230	MPP5	NM_022474	3	+	chr14	66815403	66815840	chr14 66815403 66815840	437	GTATGGTGATTAGAAGTGGGCTCTG	CTCATGTCCTCCTGTTGTTGC	GTATGGTGATTAGAAGTGGGCTCTGtaaaaacctgcttttatattgtaattcttacacttttttcccccccatctttccccttagatttccttcatggatactttttcatagcattattatgtgatgtgagaagtttttttttttgaagtaacatggattttatactacagaatcaagagaattggcttataggaaaaattgatttataaaaagtggtacaggttttcatagataaccatgacaacatcccatatgaatgggcatgttacagaggaatcagacagcgaagtaaaaaatgttgatcttgcatcaccagaggaacatcagaagcaccgagagatggctgttgactgccctggagatttgggcaccaggatgatgccaatacgtcgaagtgc…
RDT_231	IFNK	NM_020124	1	+	chr9	27514043	27514635	chr9 27514043 27514635	592	GGATGGATCATCCAGGCATTTAAGG	GTTGGCTGAAGATGTTGAAGG	GGATGGATCATCCAGGCATTTAAGGtaacacgatggtaattctttgctcatttttcagggaaaaaaaaaagttatcacttccaaagtcggcatagtcacccgaagtaaaaaaaaaaaaaaaaaaaaagcctcagaggcaaaggaaaggggccgcaaccttggttaactgtgaaatgacgaatgagaaaactcctcctgctgaagatattcaggtatataaaggcacatgaaggaaaactcaaaacatcattgtcatatacacatcttctggattttttagcttgcaaaaaaaatgagcaccaaacctgatatgattcaaaagtgtttgtggcttgagatccttatgggtatattcattgctggcaccctatccctggactgtaacttactgaacgttca…
RDT_232	BMPR1A	NM_004329	12	+	chr10	88672908	88673372	chr10 88672908 88673372	464	GACATCCCTGGTGGAGGTAGAG	GGCCCAGCATTCTGACATTAG	GACATCCCTGGTGGAGGTAGAGgaaatagttggacataaataagagaaaaacatacatctactattaagagtgaatcatagtgtctatattttttcttgtgtaagaatccgttttagttccatagtttagcaaaagatgcttactagattggtatatcttgtccagcaaccatttttgtgcccatgttttctcattcccttatagggatcgtggaagaataccaattgccatattacaacatggtaccgagtgatccgtcatacgaagatatgcgtgaggttgtgtgtgtcaaacgtttgcggccaattgtgtctaatcggtggaacagtgatgaagtgagtggaactcagtcccctgaagaagtgattcgtaaatgccaccaaatatattctctgctc…
RDT_233	FAM49A	NM_030797	12	-	chr2	16597521	16597830	chr2 16597521 16597830	309	TGTGTTTCCGAAGGTAAAGATGGG	GCTGGGTTGAGTCAGTCAGG	TGTGTTTCCGAAGGTAAAGATGGGctgaagcttacacagagcactgtttgccgctaacctctaccattctctctccatccaggttcactacaaagcacttgaacgatgaatcaacttccaaacagattcgagcaatgcttcagtagagctctgctcaaagaagaggatctatgtgctgacctcagaagatgtatatgtttacataatttaatacagattgatgttaatacttgtgtatttacataaccgtttccttcttgtcactgaaatatatggaccttaatttgtatCCTGACTGACTCAACCCAGC
RDT_234	CCNA1	NM_003914	7	+	chr13	35913178	35913496	chr13 35913178 35913496	318	TTCCTTGCCATTTCCAGGCTTAC	GACTCAGTGGCATGTTGTGGTC	TTCCTTGCCATTTCCAGGCTTACttgtgaccttagtcacatttctaattccaatgtgttttcttctcttgtgcttagtacgtagcagagctgagtctacttgaagcagatccattcttgaaatatcttccttcactgatagctgcagcagctttttgcctggcaaactatactgtgaacaagcacttttgggtaagattctaacttctttctagatgaaattcaaggtctatctagaatgggcttgcctcttatgagggcaagttagtttaataaggatctggtcaacttgacagcaGACCACAACATGCCACTGAGTC
RDT_235	GOLGB1	NM_004487	9	-	chr3	122918255	122918853	chr3 122918255 122918853	598	GGGAGTCAGCCATCTCCTCTC	AAAGCAATCAGCTACTGACCTTCC	GGGAGTCAGCCATCTCCTCTCttcttaattttcaactctccttcttgagaagggctttctctctagcatagaaacatgttcccatttttttccatcctataagaaaaagcactttacaatgcttgttgaaatgaaataatgtatttatggctcatgagactttgtcttttttcttagattctctctcagcagttacagcagatggaagctgagcataatactttgaggaacactgtggaaacagaaagagaggagtccaagattctactggaaaagatggaacttgaagtggcagagagaaaattatccttccataatctgcaggaagaaatgcatcatcttttagaacagtttgagcaagcaggccaagcccaggctgaactagagtctcggtatagt…
RDT_236	TCFL5	NM_006602	2	-	chr20	60961776	60962218	chr20 60961776 60962218	442	GATGAGAGTTGGGTTGCTGTCTG	GATTACAGGTGTCGGCCTTG	GATGAGAGTTGGGTTGCTGTCTGgaaaaactagccagagccatgggagtgggatggtggatgcttgtctgccacgtattgctgacacttctgggctttcttttgtcttggcagtttggtaactctcattcgacatccatctgaactaatgaatgttcctcttcagcaacaaaacaaatgtacagcattagtgaaaaataaaactgcggctacaactactgctttgcaatttacatacccactgtttactacaaatgcttgctctactagtggaaattctaatctttcacagacacaggtagggaacatgatttgtgaagctttgctcttttgtattaaatgggtaaattttaacttattttggttaggtcccaagtacttttttttcccttcagtgagc…
RDT_237	TRIO	NM_007118	5	+	chr5	14343683	14344127	chr5 14343683 14344127	444	GGGCCAGAACCAGGTATGTTATG	CTTCTGTCCCTCCAAATCCAG	GGGCCAGAACCAGGTATGTTATGttttctataaatagattactttaactttgaaaacctgtgactgagcattgcaaattgcattatgttaaaactatataaaattggttcatcttctcatacgtgattttttttcccttaagacaaatatggtctctttagaaggccttaccaaagtagttgatccttctcagctaactcctgagtttgatggctgcctggaatacaaccacgaagaatggattgaaatcagagttgcttttgaagactacattagcaatgccacccacatgctgtctcggctggaggaacttcaggacatcctagctaagaaggagctgcctcaggatttagagggggctcggaatatgatcgaggaacattctcagctgaagaagaa…
RDT_238	SLC2A3	NM_006931	8	-	chr12	7968102	7968538	chr12 7968102 7968538	436	CAGGACCTGTGAATGGCACAC	TTACCTCCAGTTCTCTGACGACC	CAGGACCTGTGAATGGCACACaatatgtatgtatataaaatcataaatcacaggaggggtatccataacaagtgtcctgctgttggtaaggcagatttcaagtagctcagatgctgttttcatggaaaggaaaactgaagtttcatgtcatattcttcttccagctatttctggtggaaagggcaggaagaaggactctgcatatgataggccttggagggatggctttttgttccacgctcatgactgtttctttgttattaaaggtaggtgctctttgggtgaaaaaaaagggagggggaaagaagagaggttacagttgacttctgtgacacaaggggtgggttgttaaggttgcagtttgtcaataaagtcagaggagagaagcaggatgcccag…
RDT_239	ZNF167	NM_018651	6	+	chr3	44587349	44587950	chr3 44587349 44587950	601	TAGTGAATGTGGGAAAGCCTTCAATC	GGGAAACCACTATGAGCATCC	TAGTGAATGTGGGAAAGCCTTCAATCagaactctcaactcattgagcatgagcgaattcatactggagaaaaaccttttgaatgtagcgagtgtggtaaggcatttggtctgagtaaatgtcttattcggcaccagagacttcacacgggtgaaaagccctataaatgcaatgagtgtggaaaatccttcaatcaaaactcacaccttattatacaccagagaattcacactggtgagaaaccctatgaatgtaatgagtgtgggaaggtattcagttatagctccagccttatggtacatcagagaacccatactggggaaaaaccctataaatgcaatgattgtgggaaagcttttagtgacagctcacagcttattgtacaccagagagtccacac…
RDT_240	BCAS1	NM_003657	8	-	chr20	52025163	52025464	chr20 52025163 52025464	301	TGTGAGCCCAACTAACCCTTTG	CCAATGTTATCCTCCATGCGTC	TGTGAGCCCAACTAACCCTTTGcttttatgtaacaattttgttttctgtaaccttttaactctcacttttgtttttatcttcctttagtcagttaaagaggactcagtccccacaggtgcggaggagaatgtaagttacacacaccacggcagaatcattccattctcatcttccgccatgttgtacaattgggcattttcagctctggggtcctgtgttcttgcatgctgccagtgtgattcgtttgttgtagactctcttatcccgtatgtgattaggGACGCATGGAGGATAACATTGG
RDT_241	FLRT3	NM_198391	3	-	chr20	14254132	14254710	chr20 14254132 14254710	578	CATGGAAACCAGCAACCTCTACC	CAGGGTTCCTACCATCACCTC	CATGGAAACCAGCAACCTCTACCtatttgatgaaactcctgtttgtattgagactgaaactgcaccccttcgaatgtacaaccctacaaccaccctcaatcgagagcaagagaaagaaccttacaaaaaccccaatttacctttggctgccatcattggtggggctgtggccctggttaccattgcccttcttgctttagtgtgttggtatgttcataggaatggatcgctcttctcaaggaactgtgcatatagcaaagggaggagaagaaaggatgactatgcagaagctggcactaagaaggacaactctatcctggaaatcagggaaacttcttttcagatgttaccaataagcaatgaacccatctcgaaggaggagtttgtaatacacaccat…
RDT_242	RFX4	NM_213594	17	+	chr12	105668358	105668807	chr12 105668358 105668807	449	CTGGGCAACAGAATGAGACCC	ACACACGCTGCACACACAG	CTGGGCAACAGAATGAGACCCtgactcaaaaaaaaaaaaaaaacagatgaaagaaagaaaaatgggattgggggtgaaggggggaagaaaagaaaagagaaaaaagaagaaaaaggaaaaaaaatagatgaggtttttaaaaaggtgtcaaactgatctgttcttgctattactcacactattcaatgtgcttgatgcattttagatacacgggaagctataactatgggagctatggcaaccagcatcctcaccccatgcagagccagtatccggccctccctcatgacacagctatctctgggccactccactatgccccttaccacaggagctctgcacaggtgagtcagtggtcctggtttcttggccaggccttggtatacttggtgccaaatc…
RDT_243	GUCY1B2	NR_003923	11	-	chr13	50488963	50489287	chr13 50488963 50489287	324	GATTCTCACAGGGCCTCTTAATCC	AGTGCAGACAGAGGCAAAGG	GATTCTCACAGGGCCTCTTAATCCagaattcatggacttattagtcgatctccttgtttctcactgatacctggtttctgttgtaggagaatttaaaagctgcacgattcttttcagcgatgtagtgacatttactaacatctgtactgcctgtgaacctatacaaatagtgaacgtgctgaattccatgtactccaagtttgacagattaaccagtgtgcacgcagtctataaagtaagtgtctgtgcagtgtggggtgtttcacggtgtgctcacgcagggcgagtgcttgattctaagtctcCCTTTGCCTCTGTCTGCACT
RDT_244	EBPL	NM_032565	4	-	chr13	49132972	49133435	chr13 49132972 49133435	463	TGATGCCGCCATTACAGACAAG	TGAAACAGGTTGTTCAGGAGC	TGATGCCGCCATTACAGACAAGatgtcatgactctgatgccaaactgtgccaagctggtggttcatcccgggcttctttctctccaacaggcatttcctgcagatcaccctgtgcgtgtgcgagctgtatggctgctggatgaccttcctcccagagtggctcaccagaagccccaacctcaacaccagcaactggctgtactgttggctttacctgtttttttttaacggtgtgtgggttctgatcccaggactgctactgtggcagtcatggctagaactcaagaaaatgcatcagaaagaaaccagttcagtgaagaagtttcagtgaactttcaaaaccataaacaccattatctaacttcatgaaccagaatgaatcaaatctttttgtttggc…
RDT_245	FASTKD5	NM_021826	2	-	chr20	3075738	3076333	chr20 3075738 3076333	595	ATGCCTGAATTCAACCAGTACCC	TTATTCTCCAACTCCATGGGC	ATGCCTGAATTCAACCAGTACCCagaacacctgcccacctgcctgctgggcctggcatttttggagtactttccagtagagttaattgatttcgctctcagtccagggtttgtcaggttagctcaggagagaactaagtttgacctccttaaggaactatataccctcgatggtacagttggcattgagtgtccagattacagaggcaatcgtcttagtactcaccttcagcaagaggggtctgaattgctgtggtatttagcagagaaggatatgaattcaaagcctgaattcttagaaactgtctttttactggagaccatgctgggggggccccagtacgtcaagcaccatatgattttgcctcatacccgatcttctgacttagaggtccagctt…
RDT_246	H2AFY	NM_004893	6	-	chr5	134716424	134716734	chr5 134716424 134716734	310	GCACTTGGAGTGTCCACTGTC	TTGGAAATTTGGCTTGACCACTG	GCACTTGGAGTGTCCACTGTCctttacctgtatcccaaggctccttctctgagacttcccagctctcctgttatttcccacctcatgcttttctttgcagctgaaccttattcacagtgaaatcagtaatttagccggctttgaggtggaggccataatcaatcctaccaatgctgacattgaccttaaagatgacctaggtaattggggacggggttcggcaccaccagctgtcagatgaaaagttatggaacccagaatttaggcatttcatcttcccagactttaCAGTGGTCAAGCCAAATTTCCAA
RDT_247	MOV10L1	NM_018995	8	+	chr22	48895462	48895900	chr22 48895462 48895900	438	CCAGCACTTGGTAGTCACAGC	GATCCACCCGCCACAAAG	CCAGCACTTGGTAGTCACAGCcctctcctacttccagctgctctctctctttatgtttttccagccaccacctgaggctttgccccgtgtttttgtgtgcatctgtctttgtgtgtgtgagagagtattcatttccactaagcatgccagcactgttagagataatttaccttttggtcaacttttgtattaaaattttatttcccaggtgattgtacctgtaaaggagaaaatggagaaaaagacaacattctatcaaggaagcagatgacagagcctgagcctggggggcttgtccctccagggggaaaaaccttcattgtggtcatctgtgacggaaagtaagggcctggaggtctggggagagccgcgtttttaagtttctctgatacttctagg…
RDT_248	CHD6	NM_032221	29	-	chr20	39487153	39487607	chr20 39487153 39487607	454	CCTTCCAGTCATGCCTTGCTC	CTCCAAGCTACCGGCTTTACC	CCTTCCAGTCATGCCTTGCTCctgggccaattattaaaacagtaactactttgagtaaattattgagtcagctttgtttttatttaaacaaaaccaaaagacagtcactcctgttttagttctgtttgtaaatactaatatcctcactgatgtttgaagcccaggatggctccgacccagacaaatcgccctggccagtttcctccgccctcacagctcgtctcagacgtctggtcactgtttaccagcgctgcaaccgcaaggaactgtgccggcctgaaattctgggaccaggtaaccaaggatattgggttcaggaagagatgttcaggagaacctcagaaatggacctcatcaacaaggaagcccaaaagaggtaaaagccagtggccaaagggg…
RDT_249	ARHGAP26	NM_015071	13	+	chr5	142396862	142397182	chr5 142396862 142397182	320	CATGCGATTGATTCATCCTGGTTTG	GACCTCCTGCTTGAGACCAAC	CATGCGATTGATTCATCCTGGTTTGgttaagccctatcctgaggttgatttccatggctagcaacttgactgtccttctcttgctctttcagctgcgcagttggacagcattggcttcagcataatcaggaaatgcatccatgctgtggaaaccagaggtaaagtagtttaacagatggcattgttctcatagaaggtcacgcatctggtgaggagtcagacctgctacctgctgtttcctgactttaagtgactcattagctccccaagtgccattgtcagtggatttccacaagtcttGTTGGTCTCAAGCAGGAGGTC
RDT_250	SFRS14	NM_014884	3	-	chr19	18997616	18998193	chr19 18997616 18998193	577	AATGTTGGCAGCAAATACAGATTGG	TCTCAATCAGCCTGGAAGATCC	AATGTTGGCAGCAAATACAGATTGGcaaaaagcactgaggtgtataaagcagttttgctgcctggtgatccgtggactgtttgtttgcactgtttgcattctctggtctaaagtatcttttggcttcttcttttttttttttggatggtttatttcagatctcttaagggcagtcccaagatccagagcagagatgtatgatgacgtccacagcgatggcagatactccctcagtggatctgtagctcactctagagatgccggaagagaaggcctgagaagtgacgtatttccagggccttccttcagatcaagcaacccttccatcagtgatgacagctactttcgcaaagaatgtggccgggatctggaattttctcactctgattctcgggacca…
RDT_251	TCF25	NM_014972	4	+	chr16	88479531	88479984	chr16 88479531 88479984	453	TCTAGGGTCCTTCTGGTTCTGTG	CCACGAAGTCTCTGTGGCAG	TCTAGGGTCCTTCTGGTTCTGTGattctgtctatgctgagcgcttcttaggaaacatctcttcttttttctaaatgtgtggatggtacatagtgtttgacttatgctgtcctttaggaagtaaatacagtgtaataggtctcttttaagataaataattttgttattgttacaatatttaaaataatgtcagtgtggtgattaagaggttgttttggggcttttaggaaaacggactagaagatatcgatcgcatcctagagaggattgaggacagcactgggttgaaccgtcccggcccagctcccctgagctccaggaagcacgttctctacgtggagcacaggtgtggcccccgcccttctctgcggctgcccttctctgcggctgcccttctctg…
RDT_252	COL9A1	NM_001851	30	-	chr6	71008314	71008617	chr6 71008314 71008617	303	TGAGAATATGAAAGAGAGGCAAACCC	GCAAGCTTTGTTTCTCAACATGG	TGAGAATATGAAAGAGAGGCAAACCCaagaagcagagttcaaccaaccacagcacgtttattttagacacaagtcaacacacccaaggttgtttctgccttccgtgctttcagtgttgcagtgacagtaactccggggactttgtttttgctttccagggttctctgggtagccctggcctccctggcttgcctgggccccctggacttcctggaatgaaaggtgacagggtaagagctccagcactccagaaggttctttatttggaagggtgatttctaCCATGTTGAGAAACAAAGCTTGC
RDT_253	POMT1	NM_007171	9	+	chr9	133375342	133375802	chr9 133375342 133375802	460	CTCTGCAGGTGCCTCTGTATG	GAGGCGGAGTTTGGGTGAC	CTCTGCAGGTGCCTCTGTATGggaggccagagtttctgtcactaactttttctaagctcacaatgtctagaggtgggtacgcttttccacgcagtggaacatgacttttctttgaatctctggcaggtctgtgtgttctgtcacttgctcgcccgagcagtggctttgctggtcatcccggtcgtcctgtacttactgttcttctacgtccacttgattctagtcttccgctctgggccccacgaccaaatcatgtccagtgccttccaggccagcttagaggtaagtaagcagtgggcatcgtggccactggagaaggaagatgatagtggacccagagttttcttacaaacacatcaagtgaacattagcacttgaatcaaaacatgaagaatccac…
RDT_254	GIMAP2	NM_015660	3	+	chr7	150020041	150020621	chr7 150020041 150020621	580	GAGATCGATACCACGGTGAAACC	CCTGGTGCAGACAGCAAGTAG	GAGATCGATACCACGGTGAAACCctgtctctactaaaactaccaaaaaaaaaaaaaattagcgggatgcggtggcgggcatctgtagtcccagctactgggaggctgaggcaggagaatggcgtgaacccgggaggtggagcttgcagtgacccgagatcacgccattgcactccagcctgggcgacagagcgagactccgtctcaaaaaaaaaagaaaaagaaatgaaaggaaaaaaaaatattccactgccgtgatcagtgtagcgataacacagtaaacttgctcctcacaggaccacatgcaaagggccaatgtgccagcagatctgagctgagaatcatcctggtgggcaaaacaggaactggcaaaagtgctgcagggaacagcatcctcagg…
RDT_255	ZNF435	NM_025231	2	+	chr6	28201116	28201716	chr6 28201116 28201716	600	TTAGGAGTGTCTCTGAGGCAGG	TAGTCAGGTCCCTTCCTATGCC	TTAGGAGTGTCTCTGAGGCAGGattctaagagattctctttgactcaatcccagatagaggataaatctcctggcaaagcccagaatgaccacagccctggaacctgaggaccaaaaaggacttctgataattaaggcagaggaccattactggggacaggattccagctcacaaaagtgcagtcctcacaggagggaactctatagacaacacttcaggaagctctgctatcaggatgcacctggaccccgtgaagctcttacccagctgtgggagctctgccgtcagtggctgaggccagaatgccacaccaaggagcagattttagacctgctggtgctagaacagttcctgagcattcttcctaaagacctgcaagcatgggtgcgtgcacacca…
RDT_256	FNDC8	NM_017559	1	+	chr17	30472723	30473160	chr17 30472723 30473160	437	GACTGTCCAAACTAAAGGTGGGC	TGGGTGACAAAGCAAGATCC	GACTGTCCAAACTAAAGGTGGGCcactgcccccacagtttctctctgcttctggtcagctgggttgtcctgcatggtgacgggtgtcatcccgaacaaatcagatggcatcagaggcactccatcaagtgggagatggggaggaggctgtactgaagaaagaaaacttcaacatgatgaatgcccttgaccaactgccaaaacccttttcaaaccccaagtctatgaaccggaccgtcactaccaaaggactcccactagcctcaaagggcaatttggtcaacttcttggaggatgataccatcaacctactgtaagtcacaaatctggtccctccctccctccctccctccctcccttccttcctcccttccttcctcccttccttccttccttcctt…
RDT_257	CCR7	NM_001838	2	-	chr17	35968576	35968883	chr17 35968576 35968883	307	AGGTGTTCAAAGGCACAATCTGG	TATCTTCTAGCAAATGCCCAGC	AGGTGTTCAAAGGCACAATCTGGttctgatgttctctttcagcaaacacagtgcctggagcttgggaggaaagttcccaacagcgtctccccctccactgctttctttaataacaaagacttgtccctgccaagcaataactttctcgccttgtctcctacagggaaaccaatgaaaagcgtgctggtggtggctctccttgtcattttccaggtgaggttctctgccaaggaaagctctgttcccttctccacacggcctcccaagtcaggggtttagtggaggaGCTGGGCATTTGCTAGAAGATA
RDT_258	GBF1	NM_004193	22	+	chr10	104117841	104118281	chr10 104117841 104118281	440	CTGAGCTGCAGTTCTGATGACC	GGAGTCAGAGAGGCATGGAG	CTGAGCTGCAGTTCTGATGACCtctcatcagtggagagtgctagtatggatgaactcctagtcttggtttggaactagtcaggttcaaagcagtgcaactgctccttcccttacctcctgacaggaatgaggaaattgtaatgcctgaggagcagacaggcttggttcgggagaactatgtgtggaatgtgctgcttcatcgaggtgccacccctgagggcatattcctgcgtgtgcctactgccagctatgatcttgacctcttcaccatgacctggggccccactattgctgctctctcttatgtctttgacaaaagccttgaggagacaatcatccagaaagccatctcaggcttcaggtagcccagctttggccttggtcttcacctcccactag…
RDT_259	CHGB	NM_001819	4	+	chr20	5851816	5852380	chr20 5851816 5852380	564	AGAAGAAATAAAGGGTTATCCAGGCG	CTGGAGAGGGTCGTAGTATGGG	AGAAGAAATAAAGGGTTATCCAGGCGtccaggcccctgaggacctggagtgggagcgctataggggcagaggaagtgaagaatacagggctccaagacctcagagtgaggagagttgggatgaggaggacaagagaaactaccccagcttagagcttgataagatggcacatggatatggtgaagaaagtgaggaagagaggggccttgagccgggaaagggacgccatcacagaggcaggggaggggagccacgtgcctatttcatgtctgacaccagagaagagaaaaggttcttgggtgaaggacaccaccgtgtccaagaaaaccagatggacaaggcaaggaggcatccacaaggtgcgtggaaagagctggacagaaattatctcaactacgg…
RDT_260	CLCN6	NM_001286	7	+	chr1	11806279	11806597	chr1 11806279 11806597	318	CCCAGATTGTTGAGGGTAAGCC	GCAGACATCAGCTGTTTGAGG	CCCAGATTGTTGAGGGTAAGCCagagaaccaatggatttcgagttatgggtgtgcctgctctcctccatcagccggtggcagcaggttccgggatacccgaggtcaaatgctatctgaatggcgtaaaggtgccaggaatcgtccgtctccggaccctgctctgcaaggtccttggagtgctgttcagtgtggctggaggtaagaagggtccaacttgtatccttcaaatactcaaagggcagagacgacaagaagcatgatgtatttcagttattagatttggactgcagggcccagCCTCAAACAGCTGATGTCTGC
RDT_261	CHD6	NM_032221	18	-	chr20	39519153	39519590	chr20 39519153 39519590	437	GAGAGTTGGCCACTCACACC	ACCTGACTCTTAACGATGCCC	GAGAGTTGGCCACTCACACCacatgacatttaagcactcccctattcccagggttgctgccgtttatacatacggtgacgtgatgcatatgactcttcttcttcccaggctcaggcccgatgtcaccgcataggccagagcaaagctgtgaaggtgtatcgcctcatcactcgaaattcctacgagcgcgagatgtttgacaaggccagcctaaagctggggctggacaaggctgttcttcaggacatcaaccgaaagggcggcaccaatggggtgagtgtgatgggcctgctctggagtcttaaggaacattggtcgcacagcccagacaggcttctcttcttacagctgtttaagggttcactttcgctgcattgagccagccctcacatcattatt…
RDT_262	NLRP2	NM_017852	6	+	chr19	60186385	60186984	chr19 60186385 60186984	599	CACCTCAGCTTCCAGCAGTTTC	AGGCTCTGGCCTCTTCCTAAG	CACCTCAGCTTCCAGCAGTTTCtcactgccctgttctacaccctggagaaggaggaggaagaggatagggacggccacacctgggacattggggacgtacagaagctgctttccggagtagaaagactcaggaaccccgacctgatccaagcaggctactactcctttggcctcgctaacgagaagagagccaaggagttggaggccacttttggctgccggatgtcaccggacatcaaacaggaattgctgcgatgcgacataagttgtaagggtggacattcaacggtgacagacctgcaggagctcctcggctgtctgtacgagtctcaggaggaggagctggtgaaggaggtgatggctcagttcaaagaaatatccctgcacttaaatgcagta…
RDT_263	C14ORF177	NM_182560	3	+	chr14	98252208	98252656	chr14 98252208 98252656	448	GTGTAGAGGCAAGCACTGAAGG	GGGTGGAGTAAGCCTGTTGTC	GTGTAGAGGCAAGCACTGAAGGcccatgatcagccgtgggagccacgggaatcaattgcttccagtacgactggatgcatcggaaagagcctggggcaaggctggaggccacaagaggagctgccaggccacataagcagggaacaaagccgatgatcacacgcccatcagtgagccaacttggtgaagggaaatgcccaagttctcagcacctgcagagcctaagacataacaagcagcatgccctgacgctcaccaaggccaggtgctgtggtaagtatttcccatacattgccttgcttgttaaaatttcactatattcctacatgggactaactatggcttagaaaggcaaccactgtggtagagagtgacagagacttgccaactctgctgtcc…
RDT_264	RNPS1	NM_080594	7	-	chr16	2245502	2245810	chr16 2245502 2245810	308	CAGGCCTGTCTTTCACTGTGG	CAGGGCTGAATAAAGGGTCTG	CAGGCCTGTCTTTCACTGTGGcatgcattgtctagggtagatgcttgttagatattttatgacttgctgtctttttcaacaggacaaattgatggccaggagatcactgccaccgccgtgctggccccctggcctaggccaccccccaggagattcagccctcccaggagaatgttgccaccaccgcctatgtggcgcaggtctcccccacggatgaggagaaggtaaacaatttgtagtttcagtggactgatcaggccacaaacctcatgtgaccgcagtgactttCAGACCCTTTATTCAGCCCTG
RDT_265	SMARCC2	NM_003075	20	-	chr12	54851639	54852088	chr12 54851639 54852088	449	AGAGAACTTTGAAACCAGCTGCC	GGCAGCCAAACTTGAGAGG	AGAGAACTTTGAAACCAGCTGCCcttagtaggatggggggagtcagccttcgagaaaagtggctaagtaagcggagttatgtctccaccactaccaccaggcactggaaatgtacaaagatgactggaacaaagtgtccgagcatgtgggaagccgcacacaggacgagtgcatcttgcattttcttcgtcttcccattgaagacccatacctggaggactcagaggcctccctaggccccctggcctaccaacccatccccttcagtcagtcgggcaaccctgttatgagcactgttgccttcctggcctctgtcgtcgatccccgagtcgcctctgctgctgcaaagtcagccctaggtaatgggggtgggtggttccacctggccttcttagtttg…
RDT_266	LASS2	NM_181746	3	-	chr1	149207379	149207698	chr1 149207379 149207698	319	AAACTGAGGCCAGGGTAAAGTTG	CTCAGTCAGCACCACTGCTTC	AAACTGAGGCCAGGGTAAAGTTGccttagcttgcagccctttcccttcccagcaagctagataccttactcatatcccttccccaggtacgtggctacaccactggctgccctcttgaacataaaggagaaaactcggctgcgggcacctcccaacgccaccttggaacatttctacctgaccagtggcaagcagcccaagcaggtatgagccgcatgctgctctggctctgggaatcactgagtttggtggtggggggacagggtttgaatgttagctctggcaggtgaagagatgggGAAGCAGTGGTGCTGACTGAG
RDT_267	EHMT2	NM_006709	7	-	chr6	31967942	31968410	chr6 31967942 31968410	468	CTCTGAGGGAGGGTCAGAGG	GAGCCCAGATCGTGATATTGC	CTCTGAGGGAGGGTCAGAGGtggggctgcatcccatcctcagtagaaatgcgcagggtgtcagtggcctcaatttttctgatctttttctagtcagaggagttaggttctgcccggcgttcaggagaagtgaccctgacgaaaggggaccccgggtccctggaggagtgggagacggtggtgggtgatgacttcagtctctactatgattcctactctgtggatgagcgcgtggactccgacagcaaggtgagacagagctggtctgccctccccgccggtgctcccccagggctggggctcactgtccagtcctccttgttccctgtttttctgctttctgtcctttttatcttctgaatatccactaagtcattgccccatgctgtctataactcct…
RDT_268	SVIL	NM_021738	8	-	chr10	29861372	29861969	chr10 29861372 29861969	597	TTCACTGAAGCTCTCGAGCAAAG	TCAATGCAGAACACAACACAGG	TTCACTGAAGCTCTCGAGCAAAGcaagaaaaccctactggctttggagggtgatgggctagtgagaagcccagaagatccctctagaaatgaggactttggtaagcctgctgtgagcacagtcaccttagagcatcagaaggaactggaaaacgtggcacaaccccctcaagctccgcaccagcccactgagaggacaggcaggagcgagatggttctctacattcaaagtgagcctgtgtcccaagacgccaaaccaactggtcacaacagggaagcctcgaaaaagcgcaaggtccgtacccgctctctgtcagatttcacaggcccccctcagctccaggccttgaagtataaggacccagcttccaggagagagctggagctgcccagctccaag…
RDT_269	RAB24	NM_130781	5	-	chr5	176662052	176662376	chr5 176662052 176662376	324	CTGCCATCGTCTGCTATGGTAAG	GGTCTTCTTCCAGCAGGTCAC	CTGCCATCGTCTGCTATGGTAAGgggggggggggtttgggctgtctcacaagaaaagatgggtgccaggctagccagagaacagcccttgaccacttggttgtctcctgcatgccgcacaccaagacctcacagacagcagcagctttgagcgagcaaagttctgggtgaaggaactgcgcagcctagaggaggtaggtgaacagacctcactagaacactaggggctggggttttgttggcctgtggaggtgacccttgtcttctgcctcagggctgccaaatctacttatgtggcaccaagaGTGACCTGCTGGAAGAAGACC
RDT_270	HPX	NM_000613	10	-	chr11	6408933	6409514	chr11 6408933 6409514	581	GATTATCCTGGACTCTGTGGATGC	CTCAGTGAGAAGCGAAGAAGC	GATTATCCTGGACTCTGTGGATGCggcctttatctgccctgggtcttctcggctccatatcatggcaggtgaggggcttctgggtgcttagagggcagcttgttctgctacctgtctgtggcatagatccccaccagggcatgagaaggcctaggtcaggatccccagggcatgagaaggcctaggtcaggatccccatgacatggaagccatgctatgtttggtgccttctccccaggacggcggctgtggtggctggacctgaagtcaggagcccaagccacgtggacagagcttccttggccccatgagaaggtagacggagccttgtgtatggaaaagtcccttggccctaactcatgttccgccaatggtcccggcttgtacctcatccatggt…
RDT_271	NTRK3	NM_002530	9	-	chr15	86479252	86479706	chr15 86479252 86479706	454	TTAGTTGCTGGAAGGCTACTGC	CTTCTCCTCTCAAGCTACCATGC	TTAGTTGCTGGAAGGCTACTGCaggaggtggtagactctgtgtcctggatttcagcaggcttctcccttgacagatcccccacgtgtggtgagcctggaggagcctgagctgcgcctggagcactgcatcgagtttgtggtgcgtggcaaccccccaccaacgctgcactggctgcacaatgggcagcctctgcgggagtccaagatcatccatgtggaatactaccaagagggagagatttccgagggctgcctgctcttcaacaagcccacccactacaacaatggcaactataccctcattgccaaaaacccactgggcacagccaaccagaccatcaatggccacttcctcaaggagccctttccaggtgagggcagcgtagctggatcggaggt…
RDT_272	MCM3AP	NM_003906	10	-	chr21	46511183	46511661	chr21 46511183 46511661	478	AGCAGACCGCCTATGATCTCT	TGAGTCTCGTGTGTTCACCTG	AGCAGACCGCCTATGATCTCTaagcttgggttccgtgttgccaaagcgccttctggtggactcagcccaggaggagcccatgtgccccacgctggccatggctgtggtcatgggctgactgcatgtgtctgactgggccttcgtctgagactgcagtgatttcgctcctcctctcagatccgcaaggatgctctccgggcgctcaactttgcgtacacggtgagcacacagcgatctaccatctttcccctggatggtgtggtgcgcatgctgctgttcagagactgtgaagaggccaccgacttcctcacctgccacggcctcaccgtttccgacgggtaagagctgagaatggaactgtggggcccctgtctccttttttcttgttaattctgatga…
RDT_273	RDH8	NM_015725	6	+	chr19	9993137	9993562	chr19 9993137 9993562	425	CAAGACGTGGCTCAGGTATGTTG	TAGCCATGTCTAGGCACAGAGG	CAAGACGTGGCTCAGGTATGTTGcggggtgaggccctccctgggtcccagcgctcagggcctccattctgcaggccattgtcaacgtcatcagctcgactcgaccacccctgcgccgacagaccaacatccgctactcgccgctgaccacgctcaaaaccgtggattcctctggcagcctgtatgtgcgaacgacccaccgcctcctcttccgctgtccacgcctcctcaaccttggccttcaatgtctgtcctgcggctgcctcccaacgcgggtgcggccaagatgagcagaacagagcttcacgatccccatccctgaacaaccagacctcttcattccacatctaattcaaaggatgaacagactcttcatttattcattctgcaaactccccct…
RDT_274	CELSR1	NM_014246	1	-	chr22	45308507	45309101	chr22 45308507 45309101	594	CCTAGAGATCCTCATCCTCGATGC	CTGCACCACCAGCACATACTC	CCTAGAGATCCTCATCCTCGATGCcaatgacaatgcaccccagttcctgtgggatttctaccagggttccatctttgaggatgctccaccctcgaccagcatcctccaggtctctgccacggaccgggactcaggtcccaatgggcgtctgctgtacaccttccagggtggggacgacggcgatggggacttctacatcgagcccacgtccggtgtgattcgcacccagcgccggctggaccgggagaatgtggccgtgtacaacctttgggctctggctgtggatcggggcagtcccactccccttagcgcctcggtagaaatccaggtgaccatcttggacattaatgacaatgcccccatgtttgagaaggacgaactggagctgtttgttgagga…
RDT_275	RFX2	NM_000635	11	-	chr19	5958586	5958885	chr19 5958586 5958885	299	TCACTTGACGTGTGCTGAGTG	GGGTCTGAACCCTGATTCTTG	TCACTTGACGTGTGCTGAGTGcacgtgatgggcgcacgcacccgtctgtctcaccggtcccttcattcctaggcaactgtagatgtggtgatgaacctccagttccactacatcgagaagctgtggctctccttctggaactctaaggcctcctccagcgacggccccacctctcttcctgccaggtgactgccacaccctggctgggttcacagccaccccagacttaaccccctgctgacgtccacaggtaacccacaaacgaaagcctcagctctcCAAGAATCAGGGTTCAGACCC
RDT_276	SLC45A2	NM_016180	1	-	chr5	34019984	34020562	chr5 34019984 34020562	578	CCTGACCATCTCTGTTGGTTGC	ACATGAACATCCTCCTCCTGC	CCTGACCATCTCTGTTGGTTGCtcggccaggctccacgtcaaatccagtttgaaacacagaccctaggaccacgcaggaggtggtgggctcgcaggaaggttcctctcccagtggccatgggtagcaacagtgggcaggctggccgccacatctataaatccctagctgatgatggcccctttgactctgtggagccgcctaaaagacccaccagcagactcatcatgcacagcatggccatgttcggaagagagttctgctacgcggtggaggcagcgtatgtgaccccagtcctgctcagcgtaggtctgcccagcagcctgtacagcattgtgtggttcctcagccccatcctgggattcctgctgcagcccgtggtcggatcggccagcgaccac…
RDT_277	ABTB1	NM_172027	3	+	chr3	128875941	128876267	chr3 128875941 128876267	326	GAGACGTGGAGGTGAATGTGC	TGGGTGGTAAGAGAGGAATCG	GAGACGTGGAGGTGAATGTGCgggacaagtgggacagcacccccttgtgagtgctggagagaggggtggggagggtgggggttggtgcaccccttcagcactgaggactgcctcctgtacttccttcctcccttcaggtactatgcctgcttgtgtgggcacgaggagctggtactctaccttctggccaatggtgagagcagggagcccggctcacgggtgtgcgtgggtgcatgcatgtgtgcgtgtgggtgcatgcatgcgtgcgtgcattcaaaggccttgatacacatttgcaaagcaccaCGATTCCTCTCTTACCACCCA
RDT_278	P4HTM	NM_177938	3	+	chr3	49013803	49014234	chr3 49013803 49014234	431	AAGGGAGGAAGGTACTGGGTG	AAGAGCTCTCCAGAGGGAAAGG	AAGGGAGGAAGGTACTGGGTGcaccagcgccctggctcagtccttggcctcacccacctcctcttctggcagaaatccccggcttcctgactgatgaagagtgtcggctcatcatccatctggcgcagatgaaggggttacagcgcagccagatcctgcctactgaagagtatgaagaggcaatgagcactatgcaggtcagccagctggacctcttccggctgctggaccagaaccgtgatgggcaccttcagctccgtgaggttggaatcctgggacctgagtaggctcagggtgggagtgcccagaatcacctttctggtggccaggtcacttgtccagcccaggcctggtcccaaaagtcagatactacccagacctgcctgggcatgcccagac…
RDT_279	FLVCR2	NM_017791	1	+	chr14	75115086	75115540	chr14 75115086 75115540	454	CAACCAGGAAGAGAGCGATGAC	AGCCAGTGAGAGCAATGGTG	CAACCAGGAAGAGAGCGATGACacccctgtgccggagtccgcactccaagcggaccccagcgtctcggtccatcccagcgtctcggtccatcccagcgtctccatcaaccccagcgtctctgtccaccccagcagttcggcccaccccagtgccttagcccaacccagtggcttggctcaccccagtagctcgggccctgaggacctcagcgtgatcaaggtgagcaggcgccgttgggccgtggtcctggtgtttagctgctactccatgtgcaactcctttcagtggatccagtacggctccatcaataacatcttcatgcacttctacggtgtcagtgcctttgccattgactggctgtccatgtgctacatgctgacttacatccctctgctcct…
RDT_280	DPY19L3	NM_207325	15	+	chr19	37647384	37647684	chr19 37647384 37647684	300	GCCAGCCTAGGCAAACATAGC	TTTCCCATCAATGTCACCTTC	GCCAGCCTAGGCAAACATAGCaagaccctgtctctcaaaaaagaaaaggttcaaaatacttataatctaaataatgtctttcttatatagatatgtataatgcgatattcagtaccgatattaatactgctgtatctatgctataaggtaagactgattttcctcattcttgtcattcatgtatttagcagaataattgctttgattcaatatattttgtgtattatttggcaaatagagtggtttgtgaaggttataaatacctccttagcttcttactGAAGGTGACATTGATGGGAAA
RDT_281	KRT222P	NM_152349	5	-	chr17	36066891	36067490	chr17 36066891 36067490	599	AGCCTACCACAAGTAGAGTTGGTTT	GAGGCAGAAGAATTGCTTGAA	AGCCTACCACAAGTAGAGTTGGTTTtgttttaccatcaggtgagtttctgacataaataaactcatttgaaaagtgatgtactatttacagggattactttataaggaaattaaatactttaaagtcgaaaaaaaacaagcaatatttgaataaaagtttgaatataatttgtgaacagtaattcaatactgtaatttaatatatcataaatgatattttcacagccattataaatgaaatatcttttactacaaaagtcccacaaaagtatgagaatgaaaatgtagaaacagtaaccaaacaggcaatcttaaatgggagtatcgttaaggagagcactgaagctcatggcactattcagtaagtaaagaaactttgactaagaaataataataaat…
RDT_282	KLHDC2	NM_014315	9	+	chr14	49316461	49316896	chr14 49316461 49316896	435	ACATAGCATGTGCTCAGTGTTTGTTG	CAACCAACCCTATAAGCCGTC	ACATAGCATGTGCTCAGTGTTTGTTGaaaggaaaaggtctgaagttgattctaacgtcaaagaaaatatttcagtataaagcatgtagtttataccaagaagcctttttaaacttaaggtctcttttttcataacatgtacatataaattttaaaagaaaacttaaaaatacagtagctgcttctaaatgcagatattgtaacttagctattattttcagaattccacaaggcatatgcccagttggtcgatcttggcactcactaacaccagtttcttcagatcatctttttctctttggaggatttaccactgataaacagccactaagtaagtccttgaaaaatatgataatgaaatcatcatatatcatccatatctaatagctgaaaatgagtc…
RDT_283	RECK	NM_021111	4	+	chr9	36049960	36050283	chr9 36049960 36050283	323	CCCCGAATAGCTGATTGATGTGC	TAGGTGTTGAAGGGAAGGAGAGG	CCCCGAATAGCTGATTGATGTGCctgtagttctagaacattgactgtgtagacatagccataatcaaattagctgttcataatttctgtagaaattaattgtcatatttaggaactggttatctacataaaagccttttgttgggtacacttttaggttgaaatttggaattgtatgaattcatctttgccaggtaagcaataaaagtgtaacatttagcacttaattttaaaaacttactgtgtgaatgtaaaattggtgtcattgtcctggaacctaatttatactctggagtttctatCCTCTCCTTCCCTTCAACACCTA
RDT_284	CASD1	NM_022900	9	+	chr7	94004759	94005347	chr7 94004759 94005347	588	TTGAAGCCTGTAGATGGGTCCTG	TCACGTGACTCTGACCTTTCTCC	TTGAAGCCTGTAGATGGGTCCTGttgtcaacctcggcctcctgttactctcatacagaagctagctgcttgttttttcactttatctattatcggatatttaattttttacataattcatcgtaatgctcatcggaagaataagccgtgtactgatttggaaagtggagaggaaaagaaaaatattatcaatacccctgtgtcttcattagaaatacttttacaatctttctgcaaacttggcctgattatggcatatttctatatgtgtgaccgtgcaaatctgttcatgaaggaaaacaaattttatacacattcatctttctttattccaattatctacattttggttttgggagtattttataatgaaaatactaaagaggtaagagtcattttc…
RDT_285	AC008073.5	NM_016047	2	-	chr2	24150331	24150790	chr2 24150331 24150790	459	AAAGTGCTGGGATTATAGGGACCAG	CAAGGCTCTTGGTAAGGGTTG	AAAGTGCTGGGATTATAGGGACCAGccactgcacccagcctctgttgctttttcaaagatctgcccattttcagaaacatcaaattatacctcttattcttggctttttattattacgtatcattaagaattttttaaaatgcccctaattataggggcatttaaattataattttttagaatgcccctaattataataacaatacgtatttctcattttagattcgacttccacctgaagtaaatcggatattgtatataagaaatttgccatacaaaatcacagctgaagaaatgtatgatatatttgggaaatatggacctattcgtcaaatcagagtgtgagtcttactgagtcatttaaagaaaatgatagcataatctgtaatttcagaatta…
RDT_286	C3orf63	NM_015224	17	-	chr3	56632146	56632744	chr3 56632146 56632744	598	TGTGGACTTGCAGACCCTGAC	CCCAACTTAAGGGAGGTGGAG	TGTGGACTTGCAGACCCTGACgcgttatattgtgtgagtagtgtataattttaaaacttaaacaaactgtgtatttcaatagaggaggactttttgttttttaaatgtagctcttttagaaaacgatgaaaaggatgaagaggatatgtctctggattcaggggatgaaatctcacatatagaagtatgcagcaattttcattcagaaatatgggagaaagagaccaaaggatcacgtggaacagatcaaaaaaagaatactcaaattgagttgcaatcgtctcctgatgtgcaaaacagtttattagaagataagacttaccttgattctgaagagagaacttctattgatatagtatgctctgaaggagagaacagcaattcaacagaacaagattc…
RDT_287	FAM3B	NM_058186	5	+	chr21	41639355	41639662	chr21 41639355 41639662	307	GTCATTACATCAGTGGTGTTTGCTGG	TTACTCAGGAGAGCTGCTGGC	GTCATTACATCAGTGGTGTTTGCTGGagatagacagggaagaaatatttccttccccaggccctggtgccacaagtgcgccctagttctgtgaactttcttttaaaataccatttcttttattttcagatgtaactgggaatgtgacagcaacacgatgttttgatatgtatgaaggtggtaagaaaattttttctgttaaaattcaaatgaattttaaacagaaaattaagattaaaaagcacaaagaaaaatgtcaaccatttttattttgtctactagaaaaacGCCAGCAGCTCTCCTGAGTAA
RDT_288	ZNF804B	NM_181646	4	+	chr7	88803148	88803739	chr7 88803148 88803739	591	TAACAGACAAGCATTGCCTTTGTCTG	CATATGCTGCTGGGCTTGTAG	TAACAGACAAGCATTGCCTTTGTCTGaaaaaatacagtatgcaagtgagagcagaaatgatcaagacagtgcaattccaaggactacggagaaagacaaaagcaaaagttcacacacaaataattttacaattttagcagacactgattgtgataaccatctttctaaaggtataattcacctagtaacagagtctcagtcactaaacataaaaagggatgcaacaacaaaagaacaatcaaaacctttaattagtgaaatccaaccttttattcaaagctgtgacccagtaccaaatgaattccctggtgcttttccgtctaataaatatactggtgtgactgattcaacagagacccaagaagaccaaataaatctagacttacaggatgtaagcat…
RDT_289	MASTL	NM_032844	8	+	chr10	27499798	27500106	chr10 27499798 27500106	308	TGTTAGGTCCTCCTTTGGAGGTG	ATACCGCATAGTCTAGCTTAGAGGC	TGTTAGGTCCTCCTTTGGAGGTGctgaaaacgttagcctctaaaagaaatgctgttgcttttcgaagttttaacagtcatattaatgcatccaataactcagaaccatccagaatgaacatgacttctttagatgcaatggatatttcgtgtgcctacagtggttcatatcccatggctataacccctactcaaaaaagaagatcctgtatgccacatcaggtatatttataactttctaatactgttttttggattttagaaaaactatgaagacagacatttGCCTCTAAGCTAGACTATGCGGTAT
RDT_290	N4BP2	NM_018177	9	+	chr4	39799646	39800243	chr4 39799646 39800243	597	TCTCCTGTGCCAGAGTTTAGCC	TGGTCAGAGATTTGGCCATC	TCTCCTGTGCCAGAGTTTAGCCatgggattggtattagtaacgctgactcacagtctacttgtgatgcagaaagaggaaactcagagcaggcggaaatgagagctgtcactcctgaaaaccatgaatcgatgacaagtatatttcccagtgctgctgtgggtctaaagaataataatgacatacttcctaacagccaggaagaacttttatatagcagtaagcagtcctttccaggtattctaaaagctactactcctaaagatatgagtgaaacagaaaaaaacctagtagtcacagagactggagacaacatacattctccttcacatttctctgatatttttaactttgtatctagtacttcaaatcttgaattaaatgaagaaatttattttact…
RDT_291	FBXO32	NM_058229	2	-	chr8	124616013	124616468	chr8 124616013 124616468	455	AAGTAGAAGCTCCCATCCCTGC	AAACACTGAGGCAGATGTGTGAC	AAGTAGAAGCTCCCATCCCTGCcttccccacagatgtgaacatgtttcatcctaaaggagaagcctgtgactgtatagactcttttttctttgagtgatcattttattgttttattttgtttgagaagcctgtatgtttgtttgtcttataactcagtgagttatttatagaaacagctcaggttcatgtatagctgttacagctcatcctctttgtcttctgttattcatagttactgcaacaaggaggtatacaataaggagaatcttttcaacagcctgaactatgatgttgcagccaagaagagaaagaaggacatgctgaatagcaaaaccaaaactcagtgtaagccatttgttttgaacttcagaaaaaagctgtttgaagatagttatgat…
RDT_292	HTR1F	NM_000866	2	+	chr3	88123107	88123691	chr3 88123107 88123691	584	TCATCAAGCACGACCACATTGTTTC	ACTAACATCGACATCGCACAAGC	TCATCAAGCACGACCACATTGTTTCcaccatttactcaacatttggagctttctacatcccactggcattgattttgatcctttactacaaaatatatagagcagcaaagacattataccacaagagacaagcaagtaggattgcaaaggaggaggtgaatggccaagtccttttggagagtggtgagaaaagcactaaatcagtttccacatcctatgtactagaaaagtctttatctgacccatcaacagactttgataaaattcatagcacagtgagaagtctcaggtctgaattcaagcatgagaaatcttggagaaggcaaaagatctcaggtacaagagaacggaaagcagccactaccctgggattaatcttgggtgcatttgtaatatgtt…
RDT_293	CKAP5	NM_014756	19	-	chr11	46758401	46758708	chr11 46758401 46758708	307	CCAAAGGGAGCCAGTCCTAGAG	CAGATACATCACGCCAAGCAG	CCAAAGGGAGCCAGTCCTAGAGtctggctttataaaacgttattgagtattttgagggtttcatttgtttgcttttaattctaaatgtttcttctaggttgaatgtcaaagctttcattagcaatgtgaagacagctcttgctgcaacaaacccagtgagtacataacaacatatatagggcagtattgccatctttgtggatttaaaaagttattattgccatctttgtgatttaaaaagttatttttcttctgtctggcaggctgtgaggactgctgccataaccCTGCTTGGCGTGATGTATCTG
RDT_294	HMG20A	NM_018200	5	+	chr15	75546370	75546802	chr15 75546370 75546802	432	AGGGCCAAATTGCAACTCTTAATCC	CTGCAGAATCAACTGTCCATCC	AGGGCCAAATTGCAACTCTTAATCCtgttttgtttgttgttgtttgtttttgttgttgttgggttattttgggagatggttgttgtttggtttttggttttttattttgttttgttttgtagcaacgaagtaaacgaggaggttggtccaaaggaagaaagaggaagaaacctcttcgagacagcaatgcacccaaatccccccttacaggatatgttcggttcatgaatgagcgtcgagaacaacttcgagcaaagagaccagaagtcccatttccagaaatcacaaggatgttaggcaatgaatggagtaaactgcctcctgaggaaaaacaggtaattgttcctattcctgactctttgtttggttttgattatatctcagaaataacttatataa…
RDT_295	NOX4	NM_016931	6	-	chr11	88813346	88813665	chr11 88813346 88813665	319	CTTTCTCACTTCCGTTGGATGAACAG	GATCAGGCTGGTTTCGAGTTC	CTTTCTCACTTCCGTTGGATGAACAGtattttacatgacaagtatgtggtttgtagatcctgcatactctttatagaattatatatcatcagtgctttagtttttaatcatttatttttttttctttttctcaggatcctagaaaacttctcttcacaactggtaagttgttattcttagccttttctttaggtttaggaacatctttaaaagtaggcattatcggactgggcgcagtggctcatgcctgtattcccagcactttgggaggctgaggcgggcggatcacctgaggtcagGAACTCGAAACCAGCCTGATC
RDT_296	ZKSCAN5	NM_145102	7	+	chr7	98967307	98967913	chr7 98967307 98967913	606	CGTTAGCCTAATTGAACATCAGGTGC	TGTGAGTTTGATGGTAACGCTGG	CGTTAGCCTAATTGAACATCAGGTGCtccacatgggtcagaaaaatgaaaaaaatggcatctgtgaggaagcatatagttggaacttgacagtgattgaagacaagaagattgagttacaagagcagccttatcagtgtgatatctgtggaaaagcctttggttatagctcagacctcattcagcattacagaactcatacagcagagaagccctatcaatgtgatatatgtagagaaaatgttggccagtgttcccacaccaaacaacatcaaaaaatctactccagcacaaaatcccatcaatgtcatgaatgtggcagaggcttcactctgaagtcacatcttaatcaacatcagagaatccatactggtgagaaaccttttcaatgtaaagaatg…
RDT_297	KLHL24	NM_017644	3	+	chr3	184851137	184851726	chr3 184851137 184851726	589	GGGAAAGCCGAGAAATGTTGGTTG	ATTCCCAAGTATGTGGTACCGTC	GGGAAAGCCGAGAAATGTTGGTTGagatcaatggtattttagctgaagctatggaatgttttttgcagtatgtttatactggaaaggtgaagatcactacagagaatgtacagtatctctttgagacatcaagcctctttcagattagtgttctccgtgatgcatgtgccaagttcttggaggagcaacttgatccttgtaattgcttaggaatccagcgctttgctgatacccattcactcaaaacactcttcacaaaatgcaaaaattttgcgttacagacttttgaggatgtatcccagcacgaagaatttcttgagcttgacaaagatgaacttattgattatatttgtagtgatgaacttgttattggtaaagaggagatggtttttgaagccg…
RDT_298	PIP5K1A	NM_003557	10	+	chr1	149478041	149478352	chr1 149478041 149478352	311	CATTGGTCTCTGTGATGAACCAGC	CAAGAAACTGAGGCCAATCAG	CATTGGTCTCTGTGATGAACCAGCactgccatgcctgttcttgggaaaaccagtgtaccagtagatgtgctttctcagcttctgtcttttcaagattttctattacccctttaaccccctaaaatataaagttattaaggtcatttatttaaaaatgacgtgagtaggtgatgtacatttttcttgcaggtttgttaagaagttggagcactcttggaaagccctggtacatgacggagtaagtagtaatactagaggctctcttaccgtacacttctgcctccatcacttCTGATTGGCCTCAGTTTCTTG
RDT_299	PTPRK	NM_002844	22	-	chr6	128348448	128348893	chr6 128348448 128348893	445	GCTCCTAGTCCATGTTAGGCCTTC	GCAAGCTGGAACTTCGTAAGC	GCTCCTAGTCCATGTTAGGCCTTCattttattatattttttttttaagaaaaggcatagtctttcgtaaaggttttattgttatcattgtcagttgggtctgtacccataattgtgtttaatggctttattttggccattaaaatggcttttgaaaacatttctttccatctttgcacagagggggtacaatgaaatccgtgaagttaaacagttccatttcacgggctggcctgaccatggagtgccctaccatgctacagggctgctttcctttatccggcgagtcaagttatcaaaccctcccagtgctggccccatcgttgtacattgcaggtaagtggtggtccaaatggtattgactgtatgcaatcagctttttttagagtatcaagacaag…
RDT_300	PRPF4	NM_004697	12	+	chr9	115092690	115093005	chr9 115092690 115093005	315	GTAAGGCTTCTCCCATGTAGTCAGG	GTGATAGCTGTGGATTGGATGC	GTAAGGCTTCTCCCATGTAGTCAGGggcagttcagtactctcacctcttacctatacctgcttccacagagaactggattcaaagtgttcatttctaaattattttctcaggggactggatgcatttggtcgagtttgggacctacgcacaggacgttgtatcatgttcttagaaggccacctgaaagaaatctatggaataaatttctcccccaatgggtaaaataaacacactgaatgaggggcgaaaaagggttctgggtcagtaagtactctatttctaacttcaatactGCATCCAATCCACAGCTATCAC
RDT_301	NOL9	NM_024654	2	-	chr1	6532880	6533403	chr1 6532880 6533403	523	AGCCGAGATTGTGCCATTGTACT	ATCTTAGCCAGGATGGTCTCG	AGCCaAGATTGTGCCATTGTACTccagcctgggcaacagagcaaaaactctatctcaaaaaaaaaacaaaaacaaaaacaaaaaaactccagccaacagggatgcctgatgctgctgccctgttgacaaactatgctcctgtcccatattcttctggtgccatgcatggcccatgacagtcttatgaaccttactgtttagttgaaccaaaaaagactccctagtgagctctacaatgatacctaccttgcctaattcaaccaaggttgaaagataacaagataatgtaaaaacactatattataaagcactacctaaatataattgttcttacaaatataaaggctcagctgggggcggtggcacacgtctgtaatcccagcactttgggaggctgag…
RDT_302	MFSD11	NM_024311	13	+	chr17	72283880	72284473	chr17 72283880 72284473	593	TCCTGTCTTCAAGTGATCTGCCC	TGGTGGTGTGCACCTGTAATCT	TCCTGTCTTCAAGTGATCTGCCCacctcagcctcccaaagtgctgggattccaggtgtgagccaccgcaccagctttgtctttatttttgtttcatagtgtttacaacttgcaggtagaattcttttgtgggtgggttgcttgtatattttaaatggctctagcagatattgctcatactaaattgatttttattttcttcagcaaagaagttgccattctctgcagttttctgttgggccttggagacagctgctttaatacccagctgcttagtatcttgggctttctgtattctgaagacagcgccccagcatttgccatcttcaagtttgttcaggtaacctcttcagattgtgattgtgtttgacatagggctcttccctttgtgtattgcctt…
RDT_303	COQ6	NM_182476	3	+	chr14	73491725	73492040	chr14 73491725 73492040	315	TCATGCTATACAACCTGGAACTGGG	ACTTGGAGAAAGTGGACTCCG	TCATGCTATACAACCTGGAACTGGGgaacagagtagcttaggtactaacatcaaacaagatagaagtggagagtattattgaagaacactgaaaacaacctcttacgtaacaggatggagggacaagggggagcccaggtccttgtgaagtcactctggtctatagatcctttcttttgtaggttttggtgcctgggaccatatctgcaacatgagatacagagcctttcggcgaatgcaggtgcccctttatcttttcaattttgtcaagatgtcttggtctgtcttaagatatCGGAGTCCACTTTCTCCAAGT
RDT_304	HSPBAP1	NM_024610	8	-	chr3	123941942	123942532	chr3 123941942 123942532	590	GCTTCTGGTCTTCATCATGGCAG	CAAGCAGTCCAGCAAGTCATC	GCTTCTGGTCTTCATCATGGCAGttagtttcctgtggtaaaccagccctgactagaacatatgttttccagtgtaactaaatgtatgtaaccattttaaaaggtttttctcttcccttaggttgaggaaacgtcccatgcagtcaactgttgctacttaaatgcagctgtttctgcattttttgatcgctgcagaacatctgaggtagtagaaatccaagcactgagaacagatggagagcacatgaaaaaggaagaattaaatgtgtgcaaccacatggaggtgggccaaacaggtagccagaacttgaccacaggaacagacaaaccggaggcagcaagtccctttggccctgatctggtccctgtagcacagaggtccgaagaaccgccttcagaa…
RDT_305	PPIE	NM_203456	8	+	chr1	39986966	39987427	chr1 39986966 39987427	461	CATGGGCAACAAGAGTGAAACTCC	TACAACCTGTCCTTCCATCCTG	CATGGGCAACAAGAGTGAAACTCCgtctcaaggaaaaagaatcccttatagtccttacaaggttagtatcacaaaggtttataatgagtatctcttattttaaaacaaaaatatgaacactaaaccaaagttttttcgaggttttttattttgtcctattttttaaccccagcgctttttcctttctcaattccagagaatttccgctgcctgtgcactcatgaaaagggctttggctttaagggaagcagcttccaccgcatcatcccccagttcatgtgccagggcggtgatttcacaaaccacaatggcactgggggcaagtccatctatgggaagaagttcgatgatgaaaactttatcctcaagcatacgggaccaggtaggagccagttggca…
RDT_306	B3GALNT2	NM_152490	5	-	chr1	233709880	233710201	chr1 233709880 233710201	321	GGTTAGGGCCATTGTGGATTTAGC	CTCTGGAGTGCTGCCCTG	GGTTAGGGCCATTGTGGATTTAGCtgaccaagaagtaaggtgtttgaaaactttttgcatatgcaatgtataacatgaagtattttttcttgtctttttctcccaatttgtaggaggccctcttcattgctcgcttcagtcctccaagctgtggtgtgcaggtgaacaagctgtggtacaagcccgtggaacaattcatcttaccagaggtacaggatggcaggaaaagactgtagtaccaatgcagtccttcataggagtgggcgtgtgctttcaggggcaggcacttgatattttcttgtacCAGGGCAGCACTCCAGAG
RDT_307	FAM130A2	NM_024969	5	+	chr2	166243316	166243917	chr2 166243316 166243917	601	TGAAGTTTGGTTGTCATTTGCTCTGG	TTGTCATCATCGTCATCCTCC	TGAAGTTTGGTTGTCATTTGCTCTGGcatatgtggaattaagtggatggattacttaattcaaagaagttactgaaaagttctgggcgtttatttggtttgtaatagttccatggtgctaatctgtgttcttccttccaaggtggatcgtatgtctttcccatgcggctgcactaaagaaggatgtagtaacacagcaggtagaattgaatttaatcctatccgtgttcggactcactttttgcacacaataatgaaacttgaactggagaaaaaccgagagcagcaaatccccacgctgaatggctgccacagtgagataagtgctcacagtagttctatgggccctgtcgctcactccgtagaatattcaatcgcagacagttttgagattgaaact…
RDT_308	MYO1A	NM_005379	14	-	chr12	55721119	55721446	chr12 55721119 55721446	327	GATTAGAGGTGGACAGGCTCACAG	TCCTCTGTGTTCACATCTGGG	GATTAGAGGTGGACAGGCTCACAGgggggatgtgagggaggggaggtaggactgagacggagaaacagtcttggagtgagctctctaacctgtgctccctctctcaggataatagctttgagcaatttgtgatcaactactgcaatgagaagctgcagcaggtgttcatagagatgaccctgaaagaagagcaagaggaatataagagagaagtaaaccaagtcttttctacttccccctcttaaacaacttctaggcatatgccagagcttcctttctccttgatcacaatttcctctacatcgtcCCCAGATGTGAACACAGAGGA
RDT_309	MKI67	NM_002417	7	-	chr10	129803219	129803810	chr10 129803219 129803810	591	CCAACTGTTGGTCTCGCGTAAG	AAGACCAGGTAACCCAGAGCAC	CCAACTGTTGGTCTCGCGTAAGtcaagaccaaaatctggtgggagcggccacgctgtggcagagcctgcttcacctgaacaagagcttgaccagaacaaggggaagggaagagacgtggagtctgttcagactcccagcaaggctgtgggcgccagctttcctctctatgagccggctaaaatgaagacccctgtacaatattcacagcaacaaaattctccacaaaaacataagaacaaagacctgtatactactggtagaagagaatctgtgaatctgggtaaaagtgaaggcttcaaggctggtgataaaactcttactcccaggaagctttcaactagaaatcgaacaccagctaaagttgaagatgcagctgactctgccactaagccagaaaa…
RDT_310	MTHFD1	NM_005956	26	+	chr14	63990991	63991420	chr14 63990991 63991420	429	GTACCTAACTCCCTCACCCAACAG	CTTGATGGTTTCGGCAACAC	GTACCTAACTCCCTCACCCAACAGttctttttttttttttttggcttaataaataagctggaggacagcaagatagagatgtatataaagggagttggatgtttcgaataaattgaagaatccatgtaatcacagggcccagatggtcattgctgggttgtcatcttttcatttgtcctccctctcttcccttctttccccagggctttgggaatctccccatctgcatggctaaaacacacttgtctttgtctcacaacccagagcaaaaaggtgtccctacaggcttcattctgcccattcgcgacatccgcgccagcgttggggctggttttctgtaccccttagtaggaacggtaagtgcatgctgcaagggagtagtgggcgcatctgcacttc…
RDT_311	NLE1	NM_018096	4	-	chr17	30490264	30490596	chr17 30490264 30490596	332	TGTATTCTCCCAGAGGACAGCATC	CAAGTGAGCTGTGACTGCACC	TGTATTCTCCCAGAGGACAGCATCagtattgtctttctcccttccaggggcgaggaaagagtccagttccatattctattcacagaaagtgattgaataggtggcacaaatgcacatgtgcagtgtcaagcatcctctcttcttccccaggtacctggccagtggctctggagacaccaccgtgcgcttctgggatctcagcacagagacaccacatttcacatgcaagggtcagtatgcaattagccatttagggggtcttctttttttttgagacaaggtcttgctctgttgaccaggatggagtacagtGGTGCAGTCACAGCTCACTTG
RDT_312	POLR1B	NM_019014	15	+	chr2	113049002	113049585	chr2 113049002 113049585	583	CTATCGGAGATAAATTTGCCAGTCGC	CTTCACACACACATGGGCTAC	CTATCGGAGATAAATTTGCCAGTCGCcatgggcagaagggcattttaagcagattgtggccggctgaggacatgccttttactgagagtgggatggtcccagacattctgttcaatccccatggttttccatcccgcatgaccattgggatgttaattgagagtatggccgggaagtctgcagctttgcatggtctctgccatgatgctacacccttcatcttctcagaggagaactcggccttagaatactttggtgagatgttaaaggctgctggctacaatttctatggcaccgagaggttatatagtggcatcagtgggctagaactggaagcagacatcttcataggagtggtttattatcagcgcttacgccatatggtctcagacaaatttc…
RDT_313	NPHS2	NM_014625	8	-	chr1	177786857	177787309	chr1 177786857 177787309	452	TAGTAGATGCTCAGTGCTTGTCTGC	GACAGAGTGTCTCCCTCAGGC	TAGTAGATGCTCAGTGCTTGTCTGCtgagtcatactgcatagtggtgaagccttcagggaatgaagaacaatcactttgctttcgtcacatgttttctagatgattgctgcagaagcggaaaaggctgcttctgagtccctgaggatggcagctgagattctgtcaggcacccctgctgccgttcagcttcgatacctccacacccttcagtctctgtccacagagaagccttccactgtggttttacctttgccatttgacctactgaattgcctgtcttctcccagcaacagaactcagggaagcctccccttcccaagtccttccaaacctgttgagccactaaatcctaaaaagaaagactctcccatgttataggaaggatggggcataatgtg…
RDT_314	FLJ43826	NoRefseq	NA	+	chr17	34441476	34442069	chr17 34441476 34442069	593	AACTCAGCCTCCAGAGCTACG	TCCTCTGGTGCAGTTAAAGCC	AACTCAGCCTCCAGAGCTACGtaaggaggttgtagctcaacctcctgtgtattatgagacgtccatgccaacacgaggccaggatcaagctcagcatccaacatcacccagagtcacagttcaacctttggatctggggcttaccatcactccagaatccattacaaaggttgaaccgtctacagccctgatgactacagctcctcctccagagcaccttgaggtgacacttccaccgccagacaagggtcaggctcagcattcaaacctgactcaagtcacagttcaacctctggacctggagcttaccataactatagaacctactatagatgttaaaccgtctccaaccacggaggagacctcaactcagtctccagacctggggcttgccatcac…
RDT_315	PTPN14	NM_005401	6	-	chr1	212642707	212643016	chr1 212642707 212643016	309	AATCAGGAACATCTGAGGAAGGGAG	TACAGAGCTGAGTCACGTGGTG	AATCAGGAACATCTGAGGAAGGGAGctttaagatttgcaagcaaaatagcaaatgcccacaccctcatgtgaccttaagcactttctattcttataggatttggccctggaagaggctgttctggaggagctgacccagaaggtagcccaagaacacaaagcccacaggtaaggcaggcagagggtaaggggctgcctgcacaacagatgtttacagcccatggggcaggaggcatccatctccctatcagcaactctgggcttgagccaacacacttgtatttattcCACCACGTGACTCAGCTCTGTA
RDT_316	MCAT	NM_014507	2	-	chr22	41866860	41867316	chr22 41866860 41867316	456	AGTTCGTAGAACCTGGCTCACTG	GCACAGGATAGCGGGTTAGAC	AGTTCGTAGAACCTGGCTCACTGagatgctgaacaccccgccagctctcaggtacagagccctggaactgggatccccaggagagtgagggctcacgttctgcatctgtccccacaggtgattgagaactgtgttgctgctgctggattcagtgtgggagagtttgcagccctagtgtttgccggagccatggaatttgctgaaggtacaggaaggagtttggttttatgcaaggctgtggtcttgggctcattaggggtaagggacactgccaaaaatgatactggacccactcaggtgatgggaagggagcacatggacaggggtgacattggcacatgaggacagggctttgctgtgattccttttcaagactgaaggattcattagggatttccc…
RDT_317	TPCN2	NM_139075	17	+	chr11	68603706	68604011	chr11 68603706 68604011	305	AGAAGTCCTGACATCTGGAACCAAC	CTGGACACCACTGAGACCCTC	AGAAGTCCTGACATCTGGAACCAACccgtggggtccaggaccaagctctgatttctccccaaaagccccttttggggagaatgtgttagagatgagctttataataattcctttaagggccgcccagattagtgttgctgtagcgaagccttcttttcttttgtaattaaaggttttggagatctcaactctggctgtgtaccgattgccacacccaggctggtatgtgactgggcagaaccgagggcggctacagcaaacagcaccaccacccagcgcccctggGAGGGTCTCAGTGGTGTCCAG
RDT_318	TUBA1A	NM_006009	4	-	chr12	47865192	47865769	chr12 47865192 47865769	577	ACCTCGATATTGAGCGTCCAACC	GTACCAGTGAACAAAGGCACG	ACCTCGATATTGAGCGTCCAACCtatactaacctgaataggttaataggtcaaattgtgtcctccatcactgcttccctgagatttgatggagccctgaatgttgacctgacagaattccagaccaacctggtgccctatccccgcatccacttccctctggccacatatgcccctgtcatctctgctgagaaagcctaccatgaacagctttctgtagcagagatcaccaatgcttgctttgagccagccaaccagatggtgaaatgtgaccctcgccatggtaaatacatggcttgctgcctgttgtaccgtggtgacgtggttcccaaagatgtcaatgctgccattgccaccatcaagaccaagcgtaccatccagtttgtggattggtgcccca…
RDT_319	PRRG2	NM_000951	4	+	chr19	54778885	54779186	chr19 54778885 54779186	301	TGGTGTCTCAGAAATCAGGATGGG	GGGTCTTAAGGGAGGGAACTC	TGGTGTCTCAGAAATCAGGATGGGctagtttgggggtgtgaacctcccagctgaattcctgctttttccccttcttttccactccttccccctcaaggagcgcttttgggagagctacatctacaatggcaaaggaggtgagtgaggggctgaagccatcttgttctgtgcagctaaggtagtcccttcccagcgaggccaaaccaacgtcctccaccccaaattaggtacaagaatcgtctgccccccaattctgtgctctctgaagctggctgctaaagGAGTTCCCTCCCTTAAGACCC
RDT_320	EIF4A1	NM_001416	2	+	chr17	7418054	7418487	chr17 7418054 7418487	433	GGCCTGTCTTCAGAAAGGGTCA	AGAGCTTACAACCCTCCTCCC	GGCCTGTCTTCAGAAAGGGTCAcccccttatgtcgggggtggcctggcctgagccgctgcctgcatggggcaaatgcctcagttttatagaaactcctcctttgggtattttttgggagctggtgggagttggatctgggacagcagattgatggcatcatgcaggccactcctgacagagcccggctgtcaggatttctgagtgcttcggtcgggcaggggacaaaacttatgctttaaaccaacagatccagagacaatggccccgatgggatggagcccgaaggcgtcatcgaggtgagactggagaaatggaattctgtcctcccccattacaactttcagccgtatagagttagagtggcctcttgattgatttcccagatcatctagaagcag…
RDT_321	SGMS1	NM_147156	7	-	chr10	51773430	51774025	chr10 51773430 51774025	595	CCCTGACCATCTTGCCAAACAAG	CTGTGGTGAGAACGAAACAGG	CCCTGACCATCTTGCCAAACAAGtctctgctcatgaggccccacaggatgaacgagccgaggcaggacagtgtcctgccctgtcggaacagtgactgctgacctgccaagagagagctggggactgcctgctgtctgccagtacaatgaaggaagtggtttattggtcacccaagaaggtggcagactggctgctggagaatgctatgccagaatactgtgagcctctggagcatttcacaggccaggacttgatcaacctaacccaagaggatttcaaaaaaccccccttgtgccgagtctcctctgacaatgggcagcggctcctggacatgatagaaaccctgaaaatggagcaccatttggaagcacacaagaacggccatgccaatgggcacct…
RDT_322	RNF26	NM_032015	1	+	chr11	118710871	118711325	chr11 118710871 118711325	454	GACTCCACTTCCGTCTTACCCAC	CTAGGCCAGAGCAGCAGCTATAC	GACTCCACTTCCGTCTTACCCACttcttcctcagattcttggtaccccctgggttggagactgctcattttccttccaaattaatcccagaccccctaaaatattgacaaccttgacaaccccccaaccgaggagccagactttgttttggactaacttccatagccctatcatggaggcagtgtacctggtagtgaatgggttgggcctggtgctggacgtgctgaccttggtgttggacctcaacttcctgctggtgtcctccctcctggcttccctggcctggctcctggccttcgtctacaacctgccgcacacggtactgactagtcttctgcacttgggccgcggagtcttgctttcattgctggccttgatcgaagccgtggtccggttcac…
RDT_323	TRAPPC3	NM_014408	5	-	chr1	36375301	36375613	chr1 36375301 36375613	312	CCTTTTTTGGATGCTGTGGATGAGTC	GAGTCACTGAGTTCTGGAGGGC	CCTTTTTTGGATGCTGTGGATGAGTCagttatgccccatccccactggttccctagaggctgtggccaggcagctaccccttcgttttcccactgtcccccaggtccagatggctgtggaggccaagtttgtccaggacaccctgaaaggagacggtgtgacagaaatccggatgagattcatcaggcggattgaggacaatcttccagctggagaggaataaccatccctacaactcgaggatagccatcaggagcactgttggaatcagcaggcctctgtgctccctctGCCCTCCAGAACTCAGTGACTC
RDT_324	DMRT3	NM_021240	2	+	chr9	980489	981090	chr9 980489 981090	601	ACCTGAGAGTCTAGCGTTGCC	TACACAAGATGTGGCCTCTCCTC	ACCTGAGAGTCTAGCGTTGCCctccaatgggcacatctttgaacacaccttgagctcctaccccatctcgtcttccaaatggtctgtgggatcagcctttcgagtcccagacacgttgaggttttctgccgactctagcaacgttgtccccagtcccttggctgggcctctgcagccccctttcccccagccaccccggtacccgctgatgctgaggaatactttggcgagaagccagtcgagcccctttttgcccaatgatgtcaccctgtggaacaccatgacgctgcagcagcagtatcagctgaggtcccagtatgtcagtcctttccccagtaactctaccagcgtcttcagaagctcgcccgtccttcctgcccgcgccacggaagaccctcg…
RDT_325	NDUFB10	NM_004548	4	+	chr16	1951723	1952040	chr16 1951723 1952040	317	TTGTGCTCACTTGACTTTGCCC	TGCATGGTTAGTGGTGGTTTG	TTGTGCTCACTTGACTTTGCCCcctttgcatgtagcagaggcctcggttcccagcttgtttccattgcttccccagatcaggacctgggggcctacagttctgccaggaagtgcctggccaaacagaggcagaggatgctgcaagagagaaaagctgcaaaagaggccgccgctgccacctcctgaggcagctgtgggtgcccctgctgtgtggctctgtatgactgttgctgaaatataaagccctgcaacctgcctgtgtgtctggtgtgatctattggccccacgccccagattCAAACCACCACTAACCATGCA
RDT_326	ESPL1	NM_012291	18	+	chr12	51966463	51967062	chr12 51966463 51967062	599	GCATACACACTGTTGGCACTGG	GGAGCTATTCCACAGGGACAC	GCATACACACTGTTGGCACTGGagggcctgaaccagccatcaaacgagagcctgcagaaggttctacagtcagggctgaagtttgtagcagcacggataccccacctagagccctggcgagccagcctgctcttgatttgggccctcacaaaactaggtggcctcagctgctgtactacccaactttttgcaagctcctggggctggcagccaccattaataaaaagtgtccctggctcagagccctctaagactcagggccaaaaacgttctggacgagggcgccaaaagttagcctctgctcccctgcgcctcaataatacctctcagaaaggtctggaaggtagaggactgccctgcacacctaaacccccagaccggatcaggcaagctggccct…
RDT_327	KIF17	NM_020816	12	-	chr1	20870906	20871354	chr1 20870906 20871354	448	GACAGTGAGTGGACAGGGTGG	CGTGTCTTCTACACCCACAGC	GACAGTGAGTGGACAGGGTGGttagatggaaggggaggtatctttccctgctcactgcttgtcatcctttgctttcagcttcgggcagcagaggtggagatcaaagatctgcagtccgagtttcagctggagaagatcgattacttggccaccatccgccggcaggagcgtgactccatgctcttgcagcagctcctggagcaggtgcagcccctgattcgcagggactgtaactacagcaacctggagaagattctgcgtgagtcctgctgggacgaagataacggcttctggaagatcccacatcccgtcatcacaaaaaccagcctcccagtaggtcaggagcttggctggcccttgccctcccctccctccttcacggcttaccatcctgcagac…
RDT_328	LRSAM1	NM_138361	8	+	chr9	129264256	129264569	chr9 129264256 129264569	313	GTGCCCTAGAGGTCAGAGTGG	GGTACCGTGAGATCAGAGCAAG	GTGCCCTAGAGGTCAGAGTGGctcccagcgggcatcaggcaggaagctggtgatggggatttggggtgttgagctgtgctattggggtctctgcagacaacaagctgaaggagcttccagacaccgtgggggagcttcgaagcctgcgtaccctcaacatcagtggaaacgagatccagagattgccgcagatgctggctcacgttcgaaccctggaggtaaatgggaagctgttcttgcctggggtgctctctggcctgcccacctcccctctctcccacattactgagtgCTTGCTCTGATCTCACGGTACC
RDT_329	HIST2H2BE	NM_003528	1	-	chr1	148124346	148124933	chr1 148124346 148124933	587	CCAATGGAAATGAACGACTTTCGGAG	TAGTGATTAGGTGGGTGGCTCTG	CCAATGGAAATGAACGACTTTCGGAGccctaatttgcataaggtggttataaaagaatcaggcccgcccattctcttacttcttttcttggctaagccgcgtttgtactgtgtcttaccatgcctgaaccggcaaaatccgctccggcccctaaaaagggctccaagaaagccgtcaccaaagcccagaagaaagacggcaagaagcgcaagcgcagccgcaaagagagctactccatctacgtgtacaaggtgctgaagcaggtccaccccgacaccggcatctcgtccaaggccatgggcatcatgaactccttcgtcaacgacatcttcgagcgcatcgcgggagaggcttcccgcctggcgcactacaacaagcgctccaccatcacatcccgcg…
RDT_330	ZNF574	NM_022752	2	+	chr19	47277057	47277497	chr19 47277057 47277497	440	GACCCTACTCCTGCCCTGAC	GTGCTAAGAGGTGGAAGGTGG	GACCCTACTCCTGCCCTGACtgtggcaagagctaccgctccttctccaacctctggaagcaccgcaagacccatcagcagcagcatcaggcagctgtgcggcagcagctggcagaggcggaggctgccgttggcctggccgtcatggagactgctgtggaggcgctacccctggtggaagccattgagatctaccctctggccgaggctgagggggtccagatcagtggctgactctgcccgacttcctctttggcacctccattccctgttgctgaaggccctccagcatccccttaagcatctgtacatactgtgtcccttcctcttcccatccccaccaccttgtaagttctaaattggatttattctctcgtgaggggggtgctctggggtcctt…
RDT_331	KIAA0649	NM_014811	4	+	chr9	137516509	137517110	chr9 137516509 137517110	601	AGGAAACTACAGACTTTGGCCCG	GGTTGTGACCTTGGACCTGAG	AGGAAACTACAGACTTTGGCCCGttggtgctagattcagacagtgatgattccgtggacagggacattgaggaggccatccaggagtacctgaaggcaaagagtggagccgcacagcccggggccggcggggcccagccaggtgcagcccagccttccagggccgcaggcggaggcagtagatgtaagccggaaccggctcacggcagtgccccgactgccctgtgtcccccaaaacttgtacctggatcaggtggtggccccggcagccaggtgggatccagcaaggaccagggctccgcctccccggtcagtgtgagcagcgatgactccttcgagcagagcatcagggcggaaatagaacagtttctgaatgagaagagacagcatgagacccaaa…
RDT_332	KIF17	NM_020816	6	-	chr1	20897359	20897670	chr1 20897359 20897670	311	TCTTCTTGAATGACCATGAGGTCGTC	GTACGGTGATATCGCGTTGG	TCTTCTTGAATGACCATGAGGTCGTCtttttatagatttctgcttagttcctgcacacaatgtgcccctcatcctggctgctaatttctgtttctcccccagccctgctgtccaggcaggtgcccccagaccctgtgcaggtggaggagaagctgttgccccaacctgtgatccagcatgacgtggaggccgagaagcagctgatccgggaggtgagacccaagcgggtgggaacatggagaagggacaggcaggtggggcccagcgggaagggcagggctgccgctggggtCCAACGCGATATCACCGTAC
RDT_333	SP100	NM_003113	12	+	chr2	231039180	231039491	chr2 231039180 231039491	311	GCCCATTTGCCATGTCAGTTGTC	CCAACCTCCCTAATACAAAGGC	GCCCATTTGCCATGTCAGTTGTCatagaatttataagtctcttgcatacaaataacgggtttctcccttttactttacagagcccatggatttcagaaaattatctacattcagagaaagttttaagaaaagaggtaagagaaagctttaggaaaagaggtaagagaaaataacttctcttcatggttataaatgaacaatattttctacaaaagagtcagtctaattccttgctatatccttcaaagtaaaatataaatttgctttaaatttcaatggttcctattttaGCCTTTGTATTAGGGAGGTTGG
RDT_334	BRCA2	NM_000059	10	+	chr13	31804181	31804758	chr13 31804181 31804758	577	AGGCTTTAGGTTCATTGGAATCAGGG	GTCACTTCCACTCTCAAAGGGC	AGGCTTTAGGTTCATTGGAATCAGGGgaatcaggctttactagaagaacaggagaaggggtgactgaccgaaaaataaaatgccaagtactcagaataaccctttaaatactgatatgtaatatttagcacattctacataaactgtttctatgagaaaggttgtgagaataatataaattatatggcttataaaatattaatgtgcttctgttttatactttaacaggatttggaaaaacatcagggaattcatttaaagtaaatagctgcaaagaccacattggaaagtcaatgccaaatgtcctagaagatgaagtatatgaaacagttgtagatacctctgaagaagatagtttttcattatgtttttctaaatgtagaacaaaaaatctacaaa…
RDT_335	CDC73	NM_024529	5	+	chr1	191371161	191371595	chr1 191371161 191371595	434	GACAGAAGCGCTCCCTTAGAAATAGG	CCTTGAGCCAATAGGTTCATCC	GACAGAAGCGCTCCCTTAGAAATAGGtcttcagcgatctactcaaggtatgtcttgttgcatatttatattgaactttcagaagcccattccaaaactacacatttatttacttctctttcttttatagtcaaacgagctgcagatgaagttttagcagaagcaaagaaaccacgaattgaggtaaagaaactgtattttaaacaattttatttatattgttattgaaattgggattctttagtaacaaggattctttgattgcagtaacctgaggagctttttttctggaaaaatttttgtggtagaaagaacaattgattaataagtagctcaagctatagttttagctctctcacatgcaagctatgtgagggacaaatcattttattttctttgc…
RDT_336	PRMT7	NM_019023	4	+	chr16	66912634	66912944	chr16 66912634 66912944	310	CTGTACTCCAGCCTGGGTGATG	CCAGGGATTCTTAACCTTCTTG	CTGTACTCCAGCCTGGGTGATGgggtgagaccctgtctcaaaaaaaaaaaaataaataaagataaaagacaaccaaaaaatagtttaaaatagatgacacgtttgttctatctgtttagcaatgtgtttatatatgtgaatactcttgtgtgttgatgtgtatcatgcaaaggttactgacttttttgttttttaggtcatcttatgcagatatgctacatgacaaagacagagtaagtgtaaaaggaaactattatcttgatgtggggtgttttgaagtcttggattaCAAGAAGGTTAAGAATCCCTGG
RDT_337	ARHGAP15	NM_018460	9	+	chr2	143961275	143961789	chr2 143961275 143961789	514	CTTGTTGTAGACAGAAGAGCCTGAGC	GTTCCTAGTGCAGAACACAGATCC	CTTGTTGTAGACAGAAGAGCCTGAGCtattaattcaggtagttgtttcataactactgttttctattcagatttgcataaagtaataatcataaaggagaaatttaccaaaagcctctgatttttttaaatcttcagtgttcagactgcatcacagtgcttccgatacaagcgacaaaaatcgagttaaaagcagattaaagaagtttattacccgaagaccttccctgaaaactctgcaagaaaaaggacttattaaaggtacaggtcattttatacttgtactataactgtgataaatgaatgtgcctctgtgttcatagctaatcagctctaaaggaatattagaatattttattcttcttaggttgcttattaaattttctactctgtaacagag…
RDT_338	BRIP1	NM_032043	6	-	chr17	57279127	57279439	chr17 57279127 57279439	312	GTTTTGGCCTTTGAGAACAACTAGCC	TCTGAGTGGGTTGCTACTGTCC	GTTTTGGCCTTTGAGAACAACTAGCCagttaaacttctagttcaccttaaacttcattttggttctgtgtttacagattagaaaacgtcattgctttggaacagaagtacacaatttggatgcaaaagttgattcaggaaagactgtaaaactcaactctccactggaaaagataaactccttttcgccacagaaagtatgtattaatgccattgttcagttttaaagaaggaagatatggaattttctaaaccaatttttgacaaaagaggaacaatagtataatacaaaGGACAGTAGCAACCCACTCAGA
RDT_339	CAPRIN2	NM_023925	10	-	chr12	30768349	30768815	chr12 30768349 30768815	466	AGTTTTGGCATCCTGAGACAGTGATT	CATCCAGAGCCTTTCTCCAAA	AGTTTTGGCATCCTGAGACAGTGATTagctagatacctatagctttagctagatatttatgtgtagctaatagactataggcagcatcatgaataattcaatggtaatagcttttaaatgagtaatctctgtttccactctttatttaaaatcatatctttaggagtctgttcttgactttgacaaaccttcaagtgcaattccaacgtcacaaccgccttcagctactccaggtagccccgtaggtatgtaatcattctaaagacttggagcaaacgtcttgagctaacagctatttgttgttgttgtcttttcaaatgattttattttagatgtcctaatatgttggtgtattaatttattctaactgtatccatctgttaccagttatatgtgggt…
RDT_340	ZNF684	NM_152373	5	+	chr1	40784636	40785235	chr1 40784636 40785235	599	TCACAAGTTAAGGCATCTGCTCCC	TTGCACACAAAGGGTCTCTCTCC	TCACAAGTTAAGGCATCTGCTCCCattccctcttcagcagttttattcttaaagctcaggaggagtgaggcaaatataagatttctttcagaatgagatactgtatttgaaattatagacgtttttctctatagcatgttgatgggaaaaagtaactaggaatgttttgttgtactcctttttagaatctgactacccacttgttgatgaaccagggaagcatcgggaaagcaaagacaattttttgaagtcagttttgctcacattcaataaaattctgactatggagagaatccaccattataatatgagcacaagtcttaatccaatgagaaaaaaatcatataaatcgtttgagaagtgtttgccacctaatttagacttacttaaatataatag…
RDT_341	noISPCRproduct	noISPCRproduct	NA	NA	NA	0	0	NA 0 0	0	TGATCTGCCATACAAGGTGTTCCC	ATATATGCCTGAGGTGCTGGG
RDT_342	POLI	NM_007195	5	+	chr18	50060807	50061398	chr18 50060807 50061398	591	CTGTGATCCCAACACCTCCCATTT	CACACACACATGCACACAAAC	CTGTGATCCCAACACCTCCCATTTgaccccacctccaacactggggatcaaattacaacatgaggtttggaggggacaaatatcacaaccataccaggtgatgatggtggtggttgtggtggtggtggttgttggatatagactaagccctctaccttttaaaaattattttgtgaaaaagaaaaaggtttttcttgtgactttgaatgacatttgttgtttttaaagctataaacctgcttgacgtcttgcacatcagactacttgttggatctcagattgcagcagagatgcgggaagccatgtataatcagttggggctcactggctgtgctggagtggcttctaataaactgttggcaaaattagtttctggtgtctttaaaccaaatcaacaaa…
RDT_343	GLT8D2	NM_031302	3	-	chr12	102937369	102937676	chr12 102937369 102937676	307	CAGTCTTTCAGGGAAGGCATAGTCC	CTCTCCATGGGAATCATCTGG	CAGTCTTTCAGGGAAGGCATAGTCCttaacacttgttgatgagttttaagttgattctcctttaaacagattttttttcctttaatccacaggttacagttcttatccgcgtgaatacacatggctctgttacgaaaaagtaagatttcaacttttgaaaataatgatttaaaaacatatttgggaggatggttttgaggctggggcttggctcttttcttctttcttggattgtgtttgattttcatggatagttttcccacaggcactttttggcatcatcatttCCAGATGATTCCCATGGAGAG
RDT_344	TTC1	NM_003314	5	+	chr5	159402517	159402834	chr5 159402517 159402834	317	GCCTTCAGATCAGAGCCATCCC	AGTGCACACCTGACCCAAAG	GCCTTCAGATCAGAGCCATCCCcatccccgtgttaattttgagttttgtcttggaagtaacattcaggtttttacgtaatttctttgaaaaccattctgtatctccataagcagttattagtgatcagatcatgtcattaagcctttgggccattaagataaaactagggcaacacatattaatactgtttttctttttaggacaagaaagaaatggccatcaatgactgcagcaaaggtacagctttattatcttattacatgttaacatacaggagcattatgtcagacagaggggCTTTGGGTCAGGTGTGCACT
RDT_345	C17orf48	NM_020233	2	+	chr17	10549118	10549704	chr17 10549118 10549704	586	TCACTTACAGGGTGCCATTGAAGAC	GGCTTGTGAGAAATCCTGACCC	TCACTTACAGGGTGCCATTGAAGACtggaataatgaaagcagcatgccctgttgtgtccttcagcttggagatatcatcgatggatataatgcacagtataatgcatccaaaaagtccctagaacttgttatggacatgttcaagaggcttaaagttccagttcatcatacatggggaaaccatgaattctataacttcagtagagagtatttaacacactctaaacttaacactaagtttctagaagatcagattgtacatcatcctgagaccatgccttcagaagattattatgcttatcattttgtaccattccctaaattccggttcattttacttgatgcatatgacttgagtgtcttgggcgtggatcagtcttctccaaaatacgagcagtg…
RDT_346	DICER1	NM_177438	8	-	chr14	94660466	94660900	chr14 94660466 94660900	434	CCCCACCTTCAGGGACTTAACC	TCAACGCTTTCAAACTGCTGTC	CCCCACCTTCAGGGACTTAACCtaaggctgggttacatttaaggagccatttgagaacaactgaaatcccagttaaaccccacatgaaaatgctacattattattatttggcattaggttttttcttttcttttttttgtagatactatcagactgtcgtgccgtattggtagttctgggaccctggtgtgcagataaagtagctggaatgatggtaagagaactacagaaatacatcaaacatgagcaagaggagctgcacaggaaatttttattgtttacagacactttcctaaggaaaatacatgcactatgtgaagagcacttctcacctgcctcacttgacctgaaatttgtaactcctaaagtaatcaaactgctcgaaatcttacgcaaata…
RDT_347	ETS1	NM_005238	2	-	chr11	127865469	127865776	chr11 127865469 127865776	307	TCTCAGCTTGCCTTCTTACAGCC	GTGTAACGTCTGCCTCACACAC	TCTCAGCTTGCCTTCTTACAGCCcatttgtaatgttttatgattggttcattacctatgtaatttttgttattcatatgcaattttttcatgcagatatggaatgtgcagatgtcccactattaactccaagcagcaaagaaatgatgtctcaagcattaaaagctactttcagtggtttcactaaagaacagcaacgactggggatcccaaaaggtatggttttgtagttggaaaaagagtggttggggtcagaccctttgggaagacacattttctcacctggaGTGTGTGAGGCAGACGTTACAC
RDT_348	ZNF441	NM_152355	4	+	chr19	11752758	11753340	chr19 11752758 11753340	582	TGATTCTCCCAGTTTATGTCGAAGGC	TGCTTTCCCACATTGCTGACAAC	TGATTCTCCCAGTTTATGTCGAAGGCatgaaacaactcatactggggagaaaccctataaatgtgaatgtgggaaagcctttagtgatttctattactttcgaaatcatgaaactactcacactggagagaagccatataaatgtaaacaatgtggaaaagccttcatttgttgcacttaccttcaaatacatgaaagaattcacactggggagagaccctataaatgtaaacaatgcggaaaagccttcaggtcttccaattacattcgagtacatgaaaagactcacactggagaaaagccctatgaatgtaagcagtgtggaaaagcactttctcatctgaaaagctttcagagacacatgataatgcacactggagatggacctcataaatgtaa…
RDT_349	ZBTB6	NM_006626	2	-	chr9	124712724	124713294	chr9 124712724 124713294	570	GGAGGAAGGTTATTCACTGAGGCAC	GTGCCTCCCATAACTTTGGAAC	GGAGGAAGGTTATTCACTGAGGCACcagtgccccaggtgtcctcgaggctttcttcatgttgaaaactatctgcgccaccttaaaatgcataaactattcttatgcttacagtgcggaaaaacatttacacagaagaaaaatctcaaccgacacatccgaggacacatgggcatacggccctttcagtgtactgtgtgcttgaagacatttactgccaaaagcacacttcaggaccacttgaacatacacagtggggatcggccatacaaatgccactgttgtgatatggatttcaagcacaagtctgctctcaaaaagcacttaacctctgtccatggcagaagcagtggtgaaaaactatctaggcctgatctcaaaaggcaaagtctactataatt…
RDT_350	PKDREJ	NM_006071	1	-	chr22	45035525	45035843	chr22 45035525 45035843	318	AATCAGTTACTCAGTTTCACCGTGGG	CTTGATTTGCTTGCCATACCC	AATCAGTTACTCAGTTTCACCGTGGGaccaagttcattgctgtctactttgattcaaaagaaggattttttacctgcaggttacttactgtatatagtagcttccgttttgaataacatgaaaactgaattacctctccgagatgacagagtcaatctccgaaaacacctcatcgatcagtctttccttcttcctgtaagcactttggtagaaattggccaggtagtcatgactattaccaaattaacccagaaaccctctgaattcacttgggatgctcagaaacgtgccaccatgaGGGTATGGCAAGCAAATCAAG
RDT_351	DIRC2	NM_032839	9	+	chr3	124080716	124081146	chr3 124080716 124081146	430	CAGAGCAGATTCCTTCCGGCATAC	GGCACAGGTATGCCATCTGTAG	CAGAGCAGATTCCTTCCGGCATACaggtggtggtctgctggtgatacatgaatgtttaaaactgcatgtttttttgtcttacagagttgtcttggttcaactggtgccttcccgggtcgtgtttgctcagtctcctcctcattctgtgcttcagggaatcctatgacagactctatcttgatgtggttgtctccgtttaatagcacagacttgaaggagtttaaaaggaggctggaaatcaatactgcacactgcacatttgctcagaattgcacatctaacaggaaaagagggagaagaaagaaacttcattcagaggttttgttaggttacagattatcacattaatttaattactactaggtaataataatgggagacttgagtgataatagggga…
RDT_352	C4ORF30	NM_017741	3	-	chr4	17414466	17415042	chr4 17414466 17415042	576	TCTTGAAGAACGGCACAGTGGTATG	GGCTGGGACTTGTAAGAGGC	TCTTGAAGAACGGCACAGTGGTATGggccacaagcatactttatgtgtgtaacggactgaaagacaaattaatcttggtgaaaggatttttcatctcttatttctatttgccagtgttagtcagtgttctgctggcttagattattacctttttctggttccttactgtgttttattctgatgggtcctagaaatccctctcctgaccacttgtcagaatcagaaagtgaggaagaagaaaatattagttacctaaatgagagttctggggaagagtgggattcctctgaagaagaggactctatggtgcccaacttatcgcctcttgagagtcttgcctggcaggttaagtgccttttaaaatattccacaacttggaaacctttaaatcctaattcc…
RDT_353	REV3L	NM_002912	14	-	chr6	111795016	111795464	chr6 111795016 111795464	448	CAGATTGCTTTACAAGCACCAACCAC	GATAATGGGCTAAGGCCAGG	CAGATTGCTTTACAAGCACCAACCACgggatgtagtcaaactgcaagtgaaagtcagatgctgccaccagttgcctctgcaagtgatcccgaaaaagatgaagatgatgatgataactattacattagttatagctcccctgattctccagtaattcccccttggcaacaaccaatatccccagattccaaagcattaaatggagatgatagaccctcatcaccagtagaggagctgccttcattggcttttgagaacttcttaaagccaataaaagatggtatacaaaaaagcccctgcagtgagcctcaagagcctctagtgatatctccaattaatactagggcaagaactgggaaatgtgaatcactttgctttcatagtacaccaatcatacag…
RDT_354	EIF3EIP	NM_016091	13	+	chr22	36614287	36614588	chr22 36614287 36614588	301	GCAGCTGGGAATCTGACCTAGTG	CAAATCTGGCTCCAAAGATCC	GCAGCTGGGAATCTGACCTAGTGatcatacacactgtaggaaaggggttggggaaatccccgtatgtaactttgcttttctttctcttctagcttaatcgaaccctgaagaagatgggacagagaccttgatgatattcacacacattcaggaacctgttttgatgtattataggcaggaagtgtttttgctaccgtgaaacctttacctagatcagccatcagcctgtcaactcagttaacaagttaaggaccgaagtgtttcaagtggatctcagtaaaGGATCTTTGGAGCCAGATTTG
RDT_355	SP4	NM_003112	3	+	chr7	21435358	21435952	chr7 21435358 21435952	594	CAACTACTGGCCTCCACTAAATCCG	GCTGTCCTGTTAGCAGCTGTG	CAACTACTGGCCTCCACTAAATCCGcccactttttttcccccccccctctcctttaccgtcccattttgggtaggactctcagccctctcctctggctttactggcagctacttgcagcaaaatagggactcctggtgaaaatcaagcaactggacaacaacaaattattatagatccaagtcaaggattggtgcaacttcaaaatcaaccacaacagctagaactggtaacaacgcaacttgctggaaacgcttggcaacttgttgcctccactcctcctgcttcaaaagagaataacgtttctcaaccagcctctagttcgtctagttcttccagcagtaataacgggagtgcatctcctacaaaaactaaatcaggtaattcttccacccctggtc…
RDT_356	WNT2B	NM_004185	2	+	chr1	112835040	112835350	chr1 112835040 112835350	310	CCCCCTGGATTCCCAATAGCTC	GAACTCTTGCCCTTGTGATCC	CCCCCTGGATTCCCAATAGCTCtaccctaaataaatctacaaatcactcctcttcctgctgaaaatccatagcatttattatgttaaattgcgcctgtgttttcttttccgaccagactgaaggatccttgaggacggcagtacctggcatacctacacagtcagcgttcaacaagtgtttgcaaaggtacatgataattaaaatgtcagataaccaattataaaaaataaattggcctgcacggtggctcgtgcctgtaatcccagcactttcagaggctgaggcgggtGGATCACAAGGGCAAGAGTTC
RDT_357	MEX3C	NM_016626	2	-	chr18	46956652	46957109	chr18 46956652 46957109	457	GAAGACTCAGCGCAGAGGAAGTC	GGGTACCATTATACCCATGCC	GAAGACTCAGCGCAGAGGAAGTCagccatctactcctcgtctgtctcctacatttcctgagagcatagaacatccacttgctcggagggttaggagcgacccacctagtacaggcaaccatgttggccttccaatatatatccctgctttttctaatggtaccaatagttactcctcttccaatggtggttccacctctagctcacctccagaatcaagacgaaagcacgactgtgtgatttgctttgagaatgaggttattgctgccctagttccatgtggccacaacctcttctgcatggaatgtgccaacaagatctgtgaaaagagaacgccatcatgtccagtttgccagacagctgttactcaggcaatccaaattcactcttaactatatat…
RDT_358	ZNF438	NM_182755	7	-	chr10	31178815	31179410	chr10 31178815 31179410	595	AGGTCAAGGAATCTGTTCTGGGC	TGGACTGGGTTTGTACAGGAG	AGGTCAAGGAATCTGTTCTGGGCagagtaaataagatgcttgttgtttgaagtatcactaacagaacagttacatacagtaactctttatattttattgtcattgcaggtgaatcaaacatcccttctggaacaatacagagtaggaaaggtttgcagaataagagtcagtttaggaccattgcaccaaaaattgtgcccaaagtcctaacgtccagaatgctgccatgtcattcaccatcacgctctgatcaggtgaatctgggaccctccatcaactccaagctgctggggatgtccacccagaactatgccctgatgcaggttgctggccaggaggggacattttctcttgttgctctgccacatgttgcctcagctcagccaattcagaaaccca…
RDT_359	UBE2Z	NM_023079	5	+	chr17	44353417	44353727	chr17 44353417 44353727	310	TTTGTGTGACTGGCTGACATACCC	TCTCCCTCTGGTACCCAACAC	TTTGTGTGACTGGCTGACATACCCcatactaatcttgaagtcccttcccattggttttctttttgcttaatttttggaatactctggcatctgttacattataggagagacatccaggagacagcaaaaactataatgaatgtatccggcacgagaccatcagagttgcagtctgtgacatgatggaaggaaagtgtccctgtcctgaacccctacggtatgtgtcaagcgggcttgcttggtattcctttcgggcatttgggtagttggcatctttggggcagagtacaGTGTTGGGTACCAGAGGGAGA
RDT_360	NRP1	NM_003873	9	-	chr10	33542250	33542829	chr10 33542250 33542829	579	GACAGAGCAGGAGGAAGGTTTGAG	AGAATGCCAGAGGCCCTT	GACAGAGCAGGAGGAAGGTTTGAGggaggaaagatttactgtaaaataatccagagactgaaaattgtatatgattgggtacaaaatcatgtctttattccatatgttgtattttatttcttagcatggagtcgcccaggaaatcattttacattatctgtttcatttcacttcccagattatccttgctctggaatgttgggtatggtgtctggacttatttctgactcccagatcacatcatccaaccaaggggacagaaactggatgcctgaaaacatccgcctggtaaccagtcgctctggctgggcacttccacccgcacctcattcctacatcaatgagtggctccaaatagacctgggggaggagaagatcgtgaggggcatcatcattcag…
RDT_361	CCDC60	NM_178499	2	+	chr12	118350731	118351038	chr12 118350731 118351038	307	CAAGGTAGACTCTGTGCTGCCC	GACTGGGCAAGGACTTGTAGG	CAAGGTAGACTCTGTGCTGCCCaggactccttaaacctagccatacatctcagagaaacccatgagcctcctgtgcctatctccatttggaagcattgtattaacactccttttattttaaccccttgtcttctcatcaggtcccagacaagccaatgaagagcatcaagtatatggacaaggaaataataaacctcaaaaaggaccttatacgaagccggtgagtgagcccagcagggaatgatccatagacaacccaacaggcatgagcaggctatggggtgttgCCTACAAGTCCTTGCCCAGTC
RDT_362	CDH1	NM_004360	9	+	chr16	67404562	67405024	chr16 67404562 67405024	462	AGTGAGCCATGATCGCTCAAATACAC	CAATCTGGGAAAGTCACCCTG	AGTGAGCCATGATCGCTCAAATACACtccagcctggtgacagtgagatcttatctcaaaagaacaacaaaaaaagaggaatcctttagccccctgagactcagctctgctagcagtcttggtactttgtaaatgacacatctctttgctctgcagtacaagggtcaggtgcctgagaacgaggctaacgtcgtaatcaccacactgaaagtgactgatgctgatgcccccaataccccagcgtgggaggctgtatacaccatattgaatgatgatggtggacaatttgtcgtcaccacaaatccagtgaacaacgatggcattttgaaaacagcaaaggtttgtatggtacctggcaagatgcagaaactggcatcctcacagctgttcatacccttgt…
RDT_363	RCSD1	NM_052862	7	+	chr1	165940453	165940754	chr1 165940453 165940754	301	CCAAGGAGGGATGCTGAGTGTC	AGATTCAGTCTCCATCTGCAAGG	CCAAGGAGGGATGCTGAGTGTCaggatttcctcaccattttcctaattaattctttcctcccctgttcacaggatgacactcctgtccaggacactaaaatgtgaagaacagctcattgtgccccagtgatgaagttgctggacacatctctttgcaggtagcagcaacagttgtagcagcagcagacgaagccattgcagaggcagaatatgctgagtgtctggagtcagcctgaagacacagggtggattatttcctggcctccacaccaaacgttcCCTTGCAGATGGAGACTGAATCT
RDT_364	UBE2Z	NM_023079	4	+	chr17	44348286	44348735	chr17 44348286 44348735	449	GAGCATGAGACAGAGGCTGGG	AGGCTGAGACAGAATGGCTTG	GAGCATGAGACAGAGGCTGGGaaattccagagtattaatagtgaaagagaaacttatggtgagtcacttatggtggtgttgccgggccccagggtacttgttccctattctttctctgcctcaccctccattccttctgatgtgtttacagtacatggactggacctgcctggagcccagcccagagcatctcctcagtgctcatctctatccagtccctgatgactgagaacccctatcacaatgagcccggctttgaacaggtaaggccagatgggcctggctctggggtgtagactattgtttttgtttgtttggttggttggtttttttgtttttttttttttttgagacagagtcttcctctgtcacctaggctgtagtgcagtggtgcaatct…
RDT_365	ASXL1	NM_015338	11	+	chr20	30484547	30485132	chr20 30484547 30485132	585	TGGAGATTGCAGTGACACTTGGG	GATCCGAGAAGCCACAGACTC	TGGAGATTGCAGTGACACTTGGGtcatttatcttaatgccattcatagtgaagctaacagaagtttttccatggttagattgtgcaccacacagatttattttgttctgagatatctgtgtttctgggtccatattattcatagaaataagagacatgtccactctggcctgaaactgatggctgtgattttgatttgcaggctgggtttgaccaaagaagagtcattgcagcagaacgtgggccaggaggaggctgaaatcaaaagtggcttgtgtgtcccaggagaatcagtgcgtatacagcgtggtccagccacccgacagcgagatgggcattttaagaaacgctctcggccagatctccgaaccagagccagaaggaatctgtacaaaaaaca…
RDT_366	KCNIP2	NM_173197	6	-	chr10	103577299	103577602	chr10 103577299 103577602	303	AGTGAAGGGAAGAAGGCCAAGAAC	AGCCTCCCACAAAGGAATAGG	AGTGAAGGGAAGAAGGCCAAGAACcagcagggaactcacctgacttctgtctgcctctctcttgccatccctcctgttctccctgcctgaccaccttcttgcagaagatggacagaaacaaggatggtgtggtgaccattgaggaattcattgagtcttgtcaaaaggtacagctccctgccctctacattaccctgacctggactcaggcctgatttagtaatgcagggaaaagcttctttgggaagaataccaccttcccacctcacccccatatttcaatCCTATTCCTTTGTGGGAGGCT
RDT_367	ZNF295	NM_020727	2	-	chr21	42285706	42286307	chr21 42285706 42286307	601	GGTTCTGGAAACCAAAGCATTGACAG	TCTGCATCAAGGAGAGTAGGGC	GGTTCTGGAAACCAAAGCATTGACAGgagtggcccacttgttaagagtctcctcagacggtcattgtcgatggatagccaggttcctgtctattcaccttccatagatttgaaatcttcccagggatcatcttcggtgtccagtgatgcaccagggaatgtgttgtgtgctttatctcagaagtcatctttaaaagattgtagtgaaaaaacagccctagatgacaggcctcaagtgctacaaccgcatcgcctcaggtcctttagtgcttctcagtcaacagacagggagggagcttcccctgtgactgaggtgcgcataaagactgagcccagcagcccgctgtcggacccctcggacatcatccgcgtcactgtgggagatgcggcaacaacagca…
RDT_368	TM4SF19	NM_138461	5	-	chr3	197534925	197535381	chr3 197534925 197535381	456	CTCATGAGCCCAGTCCCATGAC	TTCTATCATTCCACCGACCTG	CTCATGAGCCCAGTCCCATGACccggtcaggggagaccccagttttctactggggttgcctgtttggctttccttacttatcgcctgacccctggtctccttattttttgggataggaattatctgtatgaccgttcgctctggaactccgtctgcctggagccctctgcagctgttgtctggcacgtgtccctcttctccgcccttctgtgcatcagcctgctccagcttctcctggtggtcgttcatgtcatcaacagcctcctgggccttttctgcagcctctgcgagaagtgacaggcagaaccttcacttgcaagcatgggtgttttcatcatcggctgtcttgaatcctttctacaaggagtgggtacgaattataaacaaacttccccttta…
RDT_369	PDE8A	NM_002605	13	+	chr15	83457464	83457778	chr15 83457464 83457778	314	CCCAGGCTTGTTAGGATGGGAAG	ATTACTGCGGGTCCCTGTTTC	CCCAGGCTTGTTAGGATGGGAAGgaagctcagcaaactcagttctatcctgccccttcatcatgcagccgagcacactgagccctctgctgtcaagacaggtgcccagagttgtgcatgccctgatttgtgcatccctttctccacagtttccagccagagacgacactcttccatggcccggatacattccatgacaattgaggcgcccatcaccaaggtgaagcagtttgtggtctgtctccattgagcacacatactccttgttctccccaaggatcatttccaatgagaaGAAACAGGGACCCGCAGTAAT
RDT_370	NoGene	NoRefseq	NA	NA	chr7	152740958	152741410	chr7 152740958 152741410	452	CCAGAGGGATGCTTCTGCTGTC	CGGCAGAGAGACTAAGATGGG	CCAGAGGGATGCTTCTGCTGTCcctcagaccgctgccataaggggaagaggatggggtccacccagtccaaaatcacgcaaaacacccccttagggtgccttctgcgcaacctcccaactttacaactcaatcaagatttaaaatgaaagcgactaattttcttctgcacagttgcctggctgcaatataccttggacaaccaatctcgctggccccccaaaggcacactcgacttcaatatcctaaacgaccttaccaatttttgtcagaggcgaggcaaatagtcaaaaatcaaatttgttcaaaggttctgggacctccgctctcgtcggaccgctgccgccaagtgttttcgctggcacaagtccctgtggctagccttccccttgaagtctggc…
RDT_371	UNC5C	NM_003728	11	-	chr4	96346728	96347046	chr4 96346728 96347046	318	TGCCTTCAGAACCCAAGTGCATAG	GGCCTCCCATAATTGCTCCTG	TGCCTTCAGAACCCAAGTGCATAGttcatgaatacaatggaaatgtcactgaagccattctctgctctcctcctaggccacccatggatgactctcagacacttttgacccctgtggtgagctgtgggcccccaggagctctgctcacccgcccagtcgtcctcactatgcatcactgcgcagaccccaataccgaggactggaaaatactgctcaagaaccaggcagcacagggacagtgggaggtgagctgctgtcgggataaagatgctatgcaagaataatccatgcagataagCAGGAGCAATTATGGGAGGCC
RDT_372	KCNE1	NM_000219	3	-	chr21	34743196	34743795	chr21 34743196 34743795	599	TGTCTAACACCACAGCGGTGAC	AAGGCAGGGACAGATATGGG	TGTCTAACACCACAGCGGTGACgccctttctgaccaagctgtggcaggagacagttcagcagggtggcaacatgtcgggcctggcccgcaggtccccccgcagcagtgacggcaagctggaggccctctacgtcctcatggtactgggattcttcggcttcttcaccctgggcatcatgctgagctacatccgctccaagaagctggagcactcgaacgacccattcaacgtctacatcgagtccgatgcctggcaagagaaggacaaggcctatgtccaggcccgggtcctggagagctacaggtcgtgctatgtcgttgaaaaccatctggccatagaacaacccaacacacaccttcctgagacgaagccttccccatgaaccccaccactggcta…
RDT_373	CACNA1D	NM_000720	42	+	chr3	53809170	53809618	chr3 53809170 53809618	448	TTCAGTGACATCAGTCAGTGCCC	CCTAGAAGAGGTGCTGATGCC	TTCAGTGACATCAGTCAGTGCCCtggattggcttttggggaagccttcctccccaccgctgaatcaggaaggagcaaagccaggacccaggctggccccagggcccatgtgtggtctaacctgttctgccattttcattgatctaggcgggattaaggacactgcatgacattgggccagaaatccggcgtgctatatcgtgtgatttgcaagatgacgagcctgaggaaacaaaacgagaagaagaagatgatgtgttcaaagtaattattccacgcctagctacacactggccatctggaaatagcagggcaggactccagtttgggcagttaatcatccacagaagagtctggagaatgcagcccatccccagggcctagaggggctttcagacca…
RDT_374	DRD5	NM_000798	1	+	chr4	9393685	9394266	chr4 9393685 9394266	581	TTCTTCATCCTTAACTGCATGGTCCC	AGGCATGTATTTGCGTGTGTGTG	TTCTTCATCCTTAACTGCATGGTCCCtttctgcagtggacaccccgaaggccctccggccggcttcccctgcgtcagtgagaccaccttcgacgtcttcgtctggttcggctgggctaactcctcactcaaccccgtcatctatgccttcaacgccgactttcagaaggtgtttgcccagctgctggggtgcagccacttctgctcccgcacgccggtggagacggtgaacatcagcaatgagctcatctcctacaaccaagacatcgtcttccacaaggaaatcgcagctgcctacatccacatgatgcccaacgccgttacccccggcaaccgggaggtggacaacgacgaggaggagggtcctttcgatcgcatgttccagatctatcagacgtcc…
RDT_375	HCN2	NM_001194	8	+	chr19	566581	566900	chr19 566581 566900	319	GCAGGTGCTCAGCCTGTATATGG	CGGTCGTACTTGACGATCTCC	GCAGGTGCTCAGCCTGTATATGGcaggtactcaatatccatactataggccagagatgctacatatgtgcttattgtatacagtaggtggtaaatgcatgcttgctctacacggcaagcactgtgtgcgcacccgcggtgcagagtaggtgctcggtgcccgctgtacgcagcaggcgctccctgtgcacacgctaacgccccctctcccgcaggcaagaagaattccatcctcctgcacaaggtgcagcatgacctcaactcgggcgtattcaacaaccaggagaacgccatcatccaGGAGATCGTCAAGTACGACCG
RDT_376	NKD1	NM_033119	8	+	chr16	49222084	49222530	chr16 49222084 49222530	446	CAGGGCAGGTAGCCTTGAGAC	CTGTCTGCCCAAGATGTGTTC	CAGGGCAGGTAGCCTTGAGACccctttatttagccccagctcagggaaccctcccacagtggccttgcaaagcagctgcacgccaggcagccctggggagggtgggagcaggcagctcacctggtgtctcctgtgcttctcgggccggactcagacctgcagagcgcaaggccccgagcagagaccaagcccactgaggacctgcggagctgggagaagaagcagcgagccccgctcaggtatgtgggcatggtgcacatgagcatatgttgagcaccagctgtgtacctgcttctgaaggattcagagcaggaagttttgctctggtctgtgttctcttcagggagccaacacttttgatgcacagactcataaatcaaatgaaaatcttaacaaata…
RDT_377	AKAP1	NM_003488	2	+	chr17	52538058	52538650	chr17 52538058 52538650	592	AGAAAAGGAACTGTCCACCGTGAG	GAGCCGACTCGATGAACCTAC	AGAAAAGGAACTGTCCACCGTGAGcaagctgcctgcagagcccccagcattgctccagacacacccaccttgccgaagatcagagtcctcgggcattcttcctaacaccacagacatgagattgcgaccaggaacacgcagagatgacagtacaaagctggagctagccctgacaggtggtgaagccaaatcgattcctctagagtgccccctttcatccccaaagggtgtactattctccagcaaatcagctgaggtgtgtaagcaagattcccccttcagcagggtgccaaggaaggtccagccaggctaccccgtagtccccgcagagaagcgtagctctggggagagggcaagagagacaggtggggccgaagggactggtgatgccgtgttggg…
RDT_378	MICALL1	NM_033386	16	+	chr22	36666586	36666885	chr22 36666586 36666885	299	GTGTCACTGGGTCTAGCCTGC	TCCTCCTGACTGATCTGAGGG	GTGTCACTGGGTCTAGCCTGCcctggatgtacccctcttctccactttattaagtgctcccctctctgtgctgcagagttccagagggaggctgaacctgagggcaagaagaaggggaagttcaagaccatgaagatgttgaaactgctaggaaacaaacgtgatgccaagagcaagtcccccagagacaagagctaacagcacgagaagccagttggggactgccccctcctggagcagctcctgggctgtgctctgtttgaagggggcgccctgctcCCCTCAGATCAGTCAGGAGGA
RDT_379	ZSCAN5A	NM_024303	2	-	chr19	61427733	61428194	chr19 61427733 61428194	461	GGAGAATCCTGCAACAGACCTGG	CTTGGAAGCCCTGACCTAGAG	GGAGAATCCTGCAACAGACCTGGgttggagctgccacggtctatggcatcctcagaaactcaacttggaaatcacgacgtggaccctgagatttctcacgtgaacttcaggatgttcagctgcccgaaggagtcggaccccatccaggctctgaggaaactcactgagctgtgccatctgtggctgaggcccgacctccacaccaaagagcagatcctggacatgctggtgatggagcagttcatgatctccatgccccaggagctccaggtcttagtcatgatgaacggtgtgcagagctgcaaagacctggaggacctgctacgaaataacagaagacccaagaaatgggtgagtgggaccctcgtgattggtgcagggaaggggagctgggatggg…
RDT_380	TULP1	NM_003322	8	-	chr6	35584859	35585177	chr6 35584859 35585177	318	GGTCGACTCTCTTGTGGTTGTGG	CTAACCTCAAGTGGCTCCAAGC	GGTCGACTCTCTTGTGGTTGTGGggagcatccaagtgagacatgggtgttggaagcactttgcaaaccagggtgaggagttcacagccttgtttccccctccacgctcaggcactcccaaaggcgcgaggaaggaggaagaagaggaggaggaggcagctacggtgataaagaagagcaatcaaaagggcaaagccaaaggaaaaggcaaaaaggttggggcccagaggggcagggggctgaggtcccttcagggagcagaggcaggggcctggacttgggagcctagagggtggggGCTTGGAGCCACTTGAGGTTAG
RDT_381	MUL1	NM_024544	4	-	chr1	20699652	20700230	chr1 20699652 20700230	578	AACTGGTCCTGGACAACAACTCTG	CAATCATACCTGGAGGTGACAGC	AACTGGTCCTGGACAACAACTCTGtccgcctgcagccgcccaaacaaggcatgcagtactatctaagcagccaggacttcgacagcctgctgcagaggcaggagtcgagcgtcaggctctggaaggtgctggcgctggtttttggctttgccacatgtgccaccctcttcttcattctccggaagcagtatctgcagcggcaggagcgcctgcgcctcaagcagatgcaggaggagttccaggagcatgaggcccagctgctgagccgagccaagcctgaggacagggagagtctgaagagcgcctgtgtagtgtgtctgagcagcttcaagtcctgcgtctttctggagtgtgggcacgtttgttcctgcaccgagtgctaccgcgccttgccagagc…
RDT_382	ZNF212	NM_012256	2	+	chr7	148578265	148578716	chr7 148578265 148578716	451	CCACCGAGATTTCACTCTGGACG	TGACCTGGACACCTGGAATCAC	CCACCGAGATTTCACTCTGGACGgtggtggccgctattcaggctgtggagaagaagatggagtcccaggctgcccggctacagagcctggaggggcgcacggggacagccgagaagaagctggctgactgcgagaagatggccgtggagttcgggaaccagctggagggcaagtgggccgtgctggggaccctgctgcaggagtatgggctactgcagaggcggctggagaacgtggagaacctgctgcgcaacaggaacttctggatcctgcggctgcccccgggcagcaagggggaggcccccaaggtagtctcattgaggattaaaagttagaagagaagggggagccagccctttaatatgtaagcacctcagttgctggcttttctgtcatagc…
RDT_383	TSPO	NM_007311	2	+	chr22	41886911	41887218	chr22 41886911 41887218	307	TCACGTATGAACCATCACTGTGCC	CCAGTGTCATATGTGATGCCC	TCACGTATGAACCATCACTGTGCCactcggaggtgggcaacgctcctggccttgttcctaatggtgctctgaactgcggcctctgtttcaggtacggctcctacctggtctggaaagagctgggaggcttcacagagaaggctgtggttcccctgggcctctacactgggcagctggccctgaactgggcatggccccccatcttctttggtgcccgacaaatgggctgggtaagtgtggccacagcatgtgtccctgatccctggatccgacccttggaggacgtgGGGCATCACATATGACACTGG
RDT_384	CHRNB4	NM_000750	5	-	chr15	76708504	76709080	chr15 76708504 76709080	576	GGGAGAAGGACAGTGAACCCAC	GAGACTTGGAAGCTGCAGAGG	GGGAGAAGGACAGTGAACCCACaagaccccagctacgtggacgtgacttacgacttcatcatcaagcgcaagcctctgttctacaccatcaacctcatcatcccctgcgtgctcaccaccttgctggccatcctcgtcttctacctgccatccgactgcggcgagaagatgacactgtgcatctcagtgctgctggcactgacattcttcctgctgctcatctccaagatcgtgccacccacctccctcgatgtgcctctcatcggcaagtacctcatgttcaccatggtgctggtcaccttctccatcgtcaccagcgtctgtgtgctcaatgtgcaccaccgctcgcccagcacccacaccatggcaccctgggtcaagcgctgcttcctgcacaag…
									172053

## Sheet: Column Header Definitions
Primer Info Column Headers	Column Description
RainDance_Amplicon_ID	Unique ID within the primer panel for each amplicon
Gene	Gene name based on the refFlat table of the hg18 reference assembly of the human genome.
RefSeq_ID	RefSeq ID based on the RefGene table of the hg18 reference assembly of the human genome.
Exon	Exon targeted within the gene
Strand	The direction in which the targeted gene is transcribed.
Chromosome	Chromosomal location of the gene targeted in the Gene column
Amplicon_Start_hg18	Staring coordinate of amplicon region, according to the hg18 reference assembly of the human genome.
Amplicon_End_hg18	Ending coordinate of amplicon region, according to the hg18 reference assembly of the human genome.
bedfile	Amplicon coordinates formatted for visualization in the UCSC Geneome Browser
Amplicon_Length (bases)	Length of targeted region based on in silico PCR (isPCR) of the hg18 reference assembly of the human genome.
Forward_Primer	Forward primer sequence
Reverse_Primer	Reverse primer sequence
Amplicon_Sequence	Predicted amplicon sequence based on in silico PCR (isPCR) of the hg18 reference assembly of the human genome. Uppercase letters represent contributions of the primer sequence to the amplicon. Some primer pairs do not generate an isPCR product. We recommend leaving these primer pairs out of your sequencing analysis.

## Sheet: 384 gff
Chromosome	Panel	Genome Build	Amplicon start	Amplicon End				Gene Name - RefSeqID - Exon - (Strand)	RainDance_Amplicon_ID
9	384 Member Panel	hg18	42648899	42649472				NKTR - NM_005385 - 9 - (+)	RDT_1
20	384 Member Panel	hg18	102499033	102499338				CDC42BPB - NM_006035 - 20 - (-)	RDT_2
12	384 Member Panel	hg18	207133980	207134291				ADAM23 - NM_003812 - 12 - (+)	RDT_3
3	384 Member Panel	hg18	42059697	42060296				ZNF345 - NM_003419 - 3 - (+)	RDT_4
4	384 Member Panel	hg18	154969265	154969576				C1ORF66 - NM_015997 - 4 - (+)	RDT_5
2	384 Member Panel	hg18	71042647	71043230				ZADH2 - NM_175907 - 2 - (-)	RDT_6
8	384 Member Panel	hg18	50254251	50254557				SFRS16 - NM_007056 - 8 - (+)	RDT_7
1	384 Member Panel	hg18	5024905	5025479				KCNA5 - NM_002234 - 1 - (+)	RDT_8
39	384 Member Panel	hg18	49534485	49534803				DMXL2 - NM_015263 - 39 - (-)	RDT_9
3	384 Member Panel	hg18	116985718	116986287				FAM26D - NM_153036 - 3 - (+)	RDT_10
5	384 Member Panel	hg18	176134064	176134665				ADAM29 - NM_014269 - 5 - (+)	RDT_11
19	384 Member Panel	hg18	95411679	95411992				PDE6C - NM_006204 - 19 - (+)	RDT_12
6	384 Member Panel	hg18	115401562	115401888				TSPAN2 - NM_005725 - 6 - (-)	RDT_13
2	384 Member Panel	hg18	2045083	2045683				STK35 - NM_080836 - 2 - (+)	RDT_14
1	384 Member Panel	hg18	105224575	105225161				GPR45 - NM_007227 - 1 - (+)	RDT_15
9	384 Member Panel	hg18	47221019	47221333				ACP2 - NM_001610 - 9 - (-)	RDT_16
3	384 Member Panel	hg18	169964155	169964462				VAMP4 - NM_003762 - 3 - (-)	RDT_17
2	384 Member Panel	hg18	47883489	47884082				P2RY5 - NM_005767 - 2 - (-)	RDT_18
3	384 Member Panel	hg18	153716547	153717142				ASH1L - NM_018489 - 3 - (-)	RDT_19
3	384 Member Panel	hg18	64297352	64297656				SF1 - NM_201995 - 3 - (-)	RDT_20
5	384 Member Panel	hg18	130325211	130325547				GLE1 - NM_001499 - 5 - (+)	RDT_21
5	384 Member Panel	hg18	117419332	117419934				TTF2 - NM_003594 - 5 - (+)	RDT_22
9	384 Member Panel	hg18	42335134	42335705				TRERF1 - NM_033502 - 9 - (-)	RDT_23
8	384 Member Panel	hg18	25322219	25322533				DNMT3A - NM_153759 - 8 - (-)	RDT_24
32	384 Member Panel	hg18	122772124	122772457				C5 - NM_001735 - 32 - (-)	RDT_25
6	384 Member Panel	hg18	184945	185536				ZNF596 - NM_173539 - 6 - (+)	RDT_26
8	384 Member Panel	hg18	104320574	104320881				CASP4 - NM_001225 - 8 - (-)	RDT_27
6	384 Member Panel	hg18	16395907	16396468				ZNF287 - NM_020653 - 6 - (-)	RDT_28
3	384 Member Panel	hg18	15637304	15637899				KIAA0430 - NM_014647 - 3 - (-)	RDT_29
6	384 Member Panel	hg18	215898862	215899179				ATIC - NM_004044 - 6 - (+)	RDT_30
4	384 Member Panel	hg18	27481244	27481564				WDTC1 - NM_015023 - 4 - (+)	RDT_31
5	384 Member Panel	hg18	25604415	25605005				ZNF337 - NM_015655 - 5 - (-)	RDT_32
13	384 Member Panel	hg18	64457114	64457419				PPP2R5B - NM_006244 - 13 - (+)	RDT_33
3	384 Member Panel	hg18	1564714	1565287				SIRPG - NM_018556 - 3 - (-)	RDT_34
3	384 Member Panel	hg18	52733803	52734392				HOXC4 - NM_014620 - 3 - (+)	RDT_35
17	384 Member Panel	hg18	70330159	70330472				PARP6 - NM_020214 - 17 - (-)	RDT_36
5	384 Member Panel	hg18	9371401	9371713				SEMA5A - NM_003966 - 5 - (-)	RDT_37
8	384 Member Panel	hg18	54713431	54713981				DLGAP5 - NM_014750 - 8 - (-)	RDT_38
11	384 Member Panel	hg18	60000579	60001183				TDRD3 - NM_030794 - 11 - (+)	RDT_39
2	384 Member Panel	hg18	168029080	168029664				C1ORF156 - NM_033418 - 2 - (-)	RDT_40
13	384 Member Panel	hg18	168089348	168089657				SCYL3 - NM_020423 - 13 - (-)	RDT_41
17	384 Member Panel	hg18	34819206	34819799				PPARBP - NM_004774 - 17 - (-)	RDT_42
4	384 Member Panel	hg18	63277033	63277350				RTN3 - NM_201430 - 4 - (+)	RDT_43
5	384 Member Panel	hg18	61913048	61913376				ASRGL1 - NM_025080 - 5 - (+)	RDT_44
7	384 Member Panel	hg18	31178441	31179035				ZNF438 - NM_182755 - 7 - (-)	RDT_45
2	384 Member Panel	hg18	85103579	85103878				LPAR3 - NM_012152 - 2 - (-)	RDT_46
2	384 Member Panel	hg18	62750571	62751152				ZNF550 - NM_001039654 - 2 - (-)	RDT_47
4	384 Member Panel	hg18	101705045	101705618				DNMBP - NM_015221 - 4 - (-)	RDT_48
6	384 Member Panel	hg18	45692542	45692852				SPTBN4 - NM_020971 - 6 - (+)	RDT_49
12	384 Member Panel	hg18	46431431	46431737				POMGNT1 - NM_017739 - 12 - (-)	RDT_50
1	384 Member Panel	hg18	51298053	51298632				KRT73 - NM_175068 - 1 - (-)	RDT_51
3	384 Member Panel	hg18	73431424	73431728				NEIL1 - NM_024608 - 3 - (+)	RDT_52
20	384 Member Panel	hg18	8665470	8666072				PLCB1 - NM_015192 - 20 - (+)	RDT_53
5	384 Member Panel	hg18	101493561	101493893				CUTC - NM_015960 - 5 - (+)	RDT_54
8	384 Member Panel	hg18	121561464	121561782				RSRC2 - NM_198261 - 8 - (-)	RDT_55
41	384 Member Panel	hg18	26687576	26688179				NF1 - NM_000267 - 41 - (+)	RDT_56
9	384 Member Panel	hg18	173499138	173499442				FNDC3B - NM_022763 - 9 - (+)	RDT_57
2	384 Member Panel	hg18	71213531	71214085				MPHOSPH10 - NM_005791 - 2 - (+)	RDT_58
6	384 Member Panel	hg18	107886450	107887015				EXPH5 - NM_015065 - 6 - (-)	RDT_59
1	384 Member Panel	hg18	22316524	22316827				SLC17A6 - NM_020346 - 1 - (+)	RDT_60
1	384 Member Panel	hg18	49862386	49862960				PGK2 - NM_138733 - 1 - (-)	RDT_61
6	384 Member Panel	hg18	173629444	173629745				TNR - NM_003285 - 6 - (-)	RDT_62
1	384 Member Panel	hg18	26381108	26381696				HIST1H2BI - NM_003525 - 1 - (+)	RDT_63
1	384 Member Panel	hg18	6183329	6183628				C11ORF42 - NM_173525 - 1 - (+)	RDT_64
2	384 Member Panel	hg18	43601434	43602021				SLC30A4 - NM_013309 - 2 - (-)	RDT_65
54	384 Member Panel	hg18	139698259	139698572				COL22A1 - NM_152888 - 54 - (-)	RDT_66
18	384 Member Panel	hg18	63177111	63177416				TBK1 - NM_013254 - 18 - (+)	RDT_67
5	384 Member Panel	hg18	26988539	26989092				DSC1 - NM_024421 - 5 - (-)	RDT_68
16	384 Member Panel	hg18	55519604	55519939				PCDH15 - NM_033056 - 16 - (-)	RDT_69
4	384 Member Panel	hg18	26191813	26192117				NFE2L3 - NM_004289 - 4 - (+)	RDT_70
3	384 Member Panel	hg18	9506843	9507440				RALBP1 - NM_006788 - 3 - (+)	RDT_71
11	384 Member Panel	hg18	111592042	111592346				BCO2 - NM_031938 - 11 - (+)	RDT_72
1	384 Member Panel	hg18	3290252	3290851				TIGD7 - NM_033208 - 1 - (-)	RDT_73
3	384 Member Panel	hg18	116700429	116701028				TRPS1 - NM_014112 - 3 - (-)	RDT_74
8	384 Member Panel	hg18	74360185	74360484				OIT3 - NM_152635 - 8 - (+)	RDT_75
7	384 Member Panel	hg18	49109897	49110498				ZNF45 - NM_003425 - 7 - (-)	RDT_76
9	384 Member Panel	hg18	204077421	204077724				PM20D1 - NM_152491 - 9 - (-)	RDT_77
2	384 Member Panel	hg18	72534141	72534731				KLF5 - NM_001730 - 2 - (+)	RDT_78
8	384 Member Panel	hg18	41569036	41569339				BACE2 - NM_138992 - 8 - (+)	RDT_79
1	384 Member Panel	hg18	88911067	88911668				CNR1 - NM_016083 - 1 - (-)	RDT_80
2	384 Member Panel	hg18	23563778	23564088				CST3 - NM_000099 - 2 - (-)	RDT_81
15	384 Member Panel	hg18	26972336	26972649				ARID1A - NM_006015 - 15 - (+)	RDT_82
15	384 Member Panel	hg18	46651610	46651925				FAAH - NM_001441 - 15 - (+)	RDT_83
4	384 Member Panel	hg18	19149124	19149717				KLHL22 - NM_032775 - 4 - (-)	RDT_84
21	384 Member Panel	hg18	3524878	3525200				ATRN - NM_139321 - 21 - (+)	RDT_85
1	384 Member Panel	hg18	30821321	30821904				TEX15 - NM_031271 - 1 - (-)	RDT_86
3	384 Member Panel	hg18	204008114	204008416				RAB7L1 - NM_003929 - 3 - (-)	RDT_87
11	384 Member Panel	hg18	34834220	34834803				PPARBP - NM_004774 - 11 - (-)	RDT_88
4	384 Member Panel	hg18	88986091	88986678				MEPE - NM_020203 - 4 - (+)	RDT_89
4	384 Member Panel	hg18	1868812	1869126				NDUFS6 - NM_004553 - 4 - (+)	RDT_90
2	384 Member Panel	hg18	207890777	207891095				LAMB3 - NM_000228 - 2 - (-)	RDT_91
29	384 Member Panel	hg18	139888173	139888734				ANKHD1 - NM_020690 - 29 - (+)	RDT_92
15	384 Member Panel	hg18	75529407	75529997				UVRAG - NM_003369 - 15 - (+)	RDT_93
2	384 Member Panel	hg18	165225497	165225820				MAEL - NM_032858 - 2 - (+)	RDT_94
4	384 Member Panel	hg18	10079348	10079654				PPAN - NM_020230 - 4 - (+)	RDT_95
2	384 Member Panel	hg18	30996867	30997471				ZNF646 - NM_014699 - 2 - (+)	RDT_96
11	384 Member Panel	hg18	148386818	148387412				SH3TC2 - NM_024577 - 11 - (-)	RDT_97
16	384 Member Panel	hg18	235080085	235080661				MTR - NM_000254 - 16 - (+)	RDT_98
2	384 Member Panel	hg18	47233463	47233762				C2ORF61 - NM_173649 - 2 - (-)	RDT_99
5	384 Member Panel	hg18	214567402	214567862				USH2A - NM_206933 - 5 - (-)	RDT_100
6	384 Member Panel	hg18	112346408	112346984				ANAPC1 - NM_022662 - 6 - (-)	RDT_101
12	384 Member Panel	hg18	104845593	104845895				NT5C2 - NM_012229 - 12 - (-)	RDT_102
13	384 Member Panel	hg18	57571795	57572112				POLR2B - NM_000938 - 13 - (+)	RDT_103
9	384 Member Panel	hg18	13747659	13748127				RANBP9 - NM_005493 - 9 - (-)	RDT_104
3	384 Member Panel	hg18	154844436	154845012				TLR2 - NM_003264 - 3 - (+)	RDT_105
6	384 Member Panel	hg18	47732116	47732707				NPAL1 - NM_207330 - 6 - (+)	RDT_106
3	384 Member Panel	hg18	174802077	174802522				OLA1 - NM_013341 - 3 - (-)	RDT_107
2	384 Member Panel	hg18	203818727	203819034				CYP20A1 - NM_177538 - 2 - (+)	RDT_108
26	384 Member Panel	hg18	19621393	19621708				ULK2 - NM_014683 - 26 - (-)	RDT_109
4	384 Member Panel	hg18	52476990	52477589				ZFYVE9 - NM_004799 - 4 - (+)	RDT_110
5	384 Member Panel	hg18	156454693	156455136				HAVCR2 - NM_032782 - 5 - (-)	RDT_111
2	384 Member Panel	hg18	123883051	123883620				BBS12 - NM_152618 - 2 - (+)	RDT_112
5	384 Member Panel	hg18	63189696	63190020				C10ORF107 - NM_173554 - 5 - (+)	RDT_113
6	384 Member Panel	hg18	175479354	175479924				NLGN1 - NM_014932 - 6 - (+)	RDT_114
14	384 Member Panel	hg18	65771749	65772053				MAP2K5 - NM_145160 - 14 - (+)	RDT_115
4	384 Member Panel	hg18	73432683	73433133				ZNF410 - NM_021188 - 4 - (+)	RDT_116
41	384 Member Panel	hg18	91564066	91564668				AKAP9 - NM_005751 - 41 - (+)	RDT_117
3	384 Member Panel	hg18	13303139	13303587				DLC1 - NM_182643 - 3 - (-)	RDT_118
2	384 Member Panel	hg18	25373551	25373864				CDCA2 - NM_152562 - 2 - (+)	RDT_119
3	384 Member Panel	hg18	46131940	46132530				ANKRD40 - NM_052855 - 3 - (-)	RDT_120
1	384 Member Panel	hg18	53534478	53534777				MUCL1 - NM_058173 - 1 - (+)	RDT_121
3	384 Member Panel	hg18	53625450	53625889				PYGO1 - NM_015617 - 3 - (-)	RDT_122
1	384 Member Panel	hg18	110168728	110169326				TRHR - NM_003301 - 1 - (+)	RDT_123
15	384 Member Panel	hg18	30170504	30170816				EIF4ENIF1 - NM_019843 - 15 - (-)	RDT_124
10	384 Member Panel	hg18	136728332	136728929				MAP7 - NM_003980 - 10 - (-)	RDT_125
6	384 Member Panel	hg18	41522743	41523208				SFRS6 - NM_006275 - 6 - (+)	RDT_126
5	384 Member Panel	hg18	48818520	48818821				LASS5 - NM_147190 - 5 - (-)	RDT_127
3	384 Member Panel	hg18	28607404	28607734				GPX5 - NM_001509 - 3 - (+)	RDT_128
2	384 Member Panel	hg18	43347487	43347927				SP2 - NM_003110 - 2 - (+)	RDT_129
52	384 Member Panel	hg18	151476500	151477093				MLL3 - NM_170606 - 52 - (-)	RDT_130
4	384 Member Panel	hg18	11883378	11883687				MPPE1 - NM_023075 - 4 - (-)	RDT_131
4	384 Member Panel	hg18	99712096	99712693				C9ORF156 - NM_016481 - 4 - (-)	RDT_132
4	384 Member Panel	hg18	150742690	150743130				WWTR1 - NM_015472 - 4 - (-)	RDT_133
7	384 Member Panel	hg18	133728167	133728478				MED27 - NM_004269 - 7 - (-)	RDT_134
4	384 Member Panel	hg18	9939220	9939789				GRIN2A - NM_000833 - 4 - (-)	RDT_135
7	384 Member Panel	hg18	38492387	38492688				IVD - NM_002225 - 7 - (+)	RDT_136
16	384 Member Panel	hg18	53927165	53927766				MTMR4 - NM_004687 - 16 - (-)	RDT_137
7	384 Member Panel	hg18	100255946	100256396				GABBR2 - NM_005458 - 7 - (-)	RDT_138
10	384 Member Panel	hg18	39116375	39116820				ETS2 - NM_005239 - 10 - (+)	RDT_139
4	384 Member Panel	hg18	60368474	60368773				C19orf51 - NM_178837 - 4 - (-)	RDT_140
2	384 Member Panel	hg18	231482808	231483407				GPR55 - NM_005683 - 2 - (-)	RDT_141
5	384 Member Panel	hg18	63270589	63271184				ZNF135 - NM_003436 - 5 - (+)	RDT_142
5	384 Member Panel	hg18	38157536	38157864				MYD88 - NM_002468 - 5 - (+)	RDT_143
9	384 Member Panel	hg18	45506270	45506729				ITGA3 - NM_005501 - 9 - (+)	RDT_144
3	384 Member Panel	hg18	110705265	110705578				ALDH2 - NM_000690 - 3 - (+)	RDT_145
3	384 Member Panel	hg18	79379277	79379857				IL16 - NM_004513 - 3 - (+)	RDT_146
3	384 Member Panel	hg18	61824478	61824918				ZNF71 - NM_021216 - 3 - (+)	RDT_147
7	384 Member Panel	hg18	138241428	138242027				TNFAIP3 - NM_006290 - 7 - (+)	RDT_148
27	384 Member Panel	hg18	199294810	199295124				CACNA1S - NM_000069 - 27 - (-)	RDT_149
38	384 Member Panel	hg18	26681202	26681800				NF1 - NM_000267 - 38 - (+)	RDT_150
13	384 Member Panel	hg18	38281792	38282096				BUB1B - NM_001211 - 13 - (+)	RDT_151
9	384 Member Panel	hg18	126079271	126079737				OAT - NM_000274 - 9 - (-)	RDT_152
6	384 Member Panel	hg18	99659392	99659837				PCCA - NM_000282 - 6 - (+)	RDT_153
27	384 Member Panel	hg18	108764836	108765417				RANBP2 - NM_006267 - 27 - (+)	RDT_154
7	384 Member Panel	hg18	38219894	38220195				SF3A3 - NM_006802 - 7 - (-)	RDT_155
19	384 Member Panel	hg18	73380055	73380502				ADAMTS3 - NM_014243 - 19 - (-)	RDT_156
2	384 Member Panel	hg18	190633103	190633664				MSTN - NM_005259 - 2 - (-)	RDT_157
21	384 Member Panel	hg18	137619306	137619613				STAG1 - NM_005862 - 21 - (-)	RDT_158
4	384 Member Panel	hg18	88329038	88329337				RARS2 - NM_020320 - 4 - (-)	RDT_159
1	384 Member Panel	hg18	39573382	39573833				MACF1 - NM_033044 - 1 - (+)	RDT_160
4	384 Member Panel	hg18	113305482	113306080				PPP1R3A - NM_002711 - 4 - (-)	RDT_161
7	384 Member Panel	hg18	89511723	89512030				TDP1 - NM_018319 - 7 - (+)	RDT_162
4	384 Member Panel	hg18	45680134	45680709				SRBD1 - NM_018079 - 4 - (-)	RDT_163
2	384 Member Panel	hg18	32156737	32157190				EIF2S2 - NM_003908 - 2 - (-)	RDT_164
1	384 Member Panel	hg18	74360745	74361342				GCNT4 - NM_016591 - 1 - (-)	RDT_165
3	384 Member Panel	hg18	102724637	102724951				NT5DC3 - NM_001031701 - 3 - (-)	RDT_166
28	384 Member Panel	hg18	82490993	82491436				ADAMTSL3 - NM_207517 - 28 - (+)	RDT_167
42	384 Member Panel	hg18	70942977	70943293				COL19A1 - NM_001858 - 42 - (+)	RDT_168
1	384 Member Panel	hg18	154036957	154037550				P2RY1 - NM_002563 - 1 - (+)	RDT_169
16	384 Member Panel	hg18	134769546	134769845				TSC1 - NM_000368 - 16 - (-)	RDT_170
2	384 Member Panel	hg18	149337427	149338012				SLC26A2 - NM_000112 - 2 - (+)	RDT_171
6	384 Member Panel	hg18	9244608	9245074				PZP - NM_002864 - 6 - (-)	RDT_172
2	384 Member Panel	hg18	15185170	15185758				RPP38 - NM_006414 - 2 - (+)	RDT_173
6	384 Member Panel	hg18	111240658	111240957				CD53 - NM_000560 - 6 - (+)	RDT_174
6	384 Member Panel	hg18	7420923	7421360				EIF4A1 - NM_001416 - 6 - (+)	RDT_175
5	384 Member Panel	hg18	60141127	60141426				NLRP7 - NM_139176 - 5 - (-)	RDT_176
8	384 Member Panel	hg18	13978070	13978669				PRDM2 - NM_012231 - 8 - (+)	RDT_177
19	384 Member Panel	hg18	147545233	147545710				CNTNAP2 - NM_014141 - 19 - (+)	RDT_178
6	384 Member Panel	hg18	40504408	40505006				ZNF619 - NM_173656 - 6 - (+)	RDT_179
5	384 Member Panel	hg18	102258619	102258930				SEC31B - NM_015490 - 5 - (-)	RDT_180
4	384 Member Panel	hg18	8028600	8028901				CCL25 - NM_005624 - 4 - (+)	RDT_181
5	384 Member Panel	hg18	10982497	10983075				GCM2 - NM_004752 - 5 - (-)	RDT_182
3	384 Member Panel	hg18	162603456	162603887				PARK2 - NM_004562 - 3 - (-)	RDT_183
1	384 Member Panel	hg18	14913718	14914310				OR7C2 - NM_012377 - 1 - (+)	RDT_184
2	384 Member Panel	hg18	43461394	43461697				ZNF32 - NM_006973 - 2 - (-)	RDT_185
16	384 Member Panel	hg18	29121376	29121837				TRPM1 - NM_002420 - 16 - (-)	RDT_186
4	384 Member Panel	hg18	120787646	120788250				ADPRH - NM_001125 - 4 - (+)	RDT_187
18	384 Member Panel	hg18	133386466	133386778				POMT1 - NM_007171 - 18 - (+)	RDT_188
7	384 Member Panel	hg18	187877598	187878186				HRG - NM_000412 - 7 - (+)	RDT_189
31	384 Member Panel	hg18	11588765	11589213				DNAH9 - NM_001372 - 31 - (+)	RDT_190
7	384 Member Panel	hg18	43387544	43387856				U2AF1 - NM_006758 - 7 - (-)	RDT_191
1	384 Member Panel	hg18	130004941	130005240				GPR133 - NM_198827 - 1 - (+)	RDT_192
2	384 Member Panel	hg18	128286806	128287392				KCNJ5 - NM_000890 - 2 - (+)	RDT_193
1	384 Member Panel	hg18	136310492	136310945				LCT - NM_002299 - 1 - (-)	RDT_194
4	384 Member Panel	hg18	18648972	18649571				TUBA3C - NM_006001 - 4 - (-)	RDT_195
13	384 Member Panel	hg18	20371863	20372187				PPIL2 - NM_148175 - 13 - (+)	RDT_196
6	384 Member Panel	hg18	36964496	36964935				PPP1R16B - NM_015568 - 6 - (+)	RDT_197
3	384 Member Panel	hg18	94995062	94995650				ASB4 - NM_145872 - 3 - (+)	RDT_198
10	384 Member Panel	hg18	38853132	38853431				DNAJC17 - NM_018163 - 10 - (-)	RDT_199
1	384 Member Panel	hg18	27208714	27209306				HIST1H2AG - NM_021064 - 1 - (+)	RDT_200
2	384 Member Panel	hg18	49025954	49026546				WDR6 - NM_018031 - 2 - (+)	RDT_201
5	384 Member Panel	hg18	133502433	133502747				TCF7 - NM_003202 - 5 - (+)	RDT_202
5	384 Member Panel	hg18	156892528	156892974				NR4A2 - NM_006186 - 5 - (-)	RDT_203
5	384 Member Panel	hg18	21559759	21560069				GOLT1B - NM_016072 - 5 - (+)	RDT_204
15	384 Member Panel	hg18	27347723	27348307				SUZ12 - NM_015355 - 15 - (+)	RDT_205
13	384 Member Panel	hg18	89536010	89536458				RNGTT - NM_003800 - 13 - (-)	RDT_206
4	384 Member Panel	hg18	7540172	7540483				C6ORF151 - NM_152551 - 4 - (+)	RDT_207
15	384 Member Panel	hg18	121583746	121584218				MTBP - NM_022045 - 15 - (+)	RDT_208
4	384 Member Panel	hg18	5872439	5872981				TRMT6 - NM_015939 - 4 - (-)	RDT_209
10	384 Member Panel	hg18	49617610	49618182				DMXL2 - NM_015263 - 10 - (-)	RDT_210
8	384 Member Panel	hg18	65377221	65377688				CCDC79 - NM_001136505 - 8 - (-)	RDT_211
8	384 Member Panel	hg18	58860698	58861006				DAAM1 - NM_014992 - 8 - (+)	RDT_212
7	384 Member Panel	hg18	76402168	76402617				MYST4 - NM_012330 - 7 - (+)	RDT_213
5	384 Member Panel	hg18	101149965	101150536				SLC30A7 - NM_133496 - 5 - (+)	RDT_214
19	384 Member Panel	hg18	99818608	99818921				PCCA - NM_000282 - 19 - (+)	RDT_215
5	384 Member Panel	hg18	47222176	47222639				ATP10D - NM_020453 - 5 - (+)	RDT_216
18	384 Member Panel	hg18	83898522	83899042				DOPEY1 - NM_015018 - 18 - (+)	RDT_217
5	384 Member Panel	hg18	124155979	124156281				PLEKHA1 - NM_021622 - 5 - (+)	RDT_218
5	384 Member Panel	hg18	168665509	168665958				SERPINI2 - NM_006217 - 5 - (-)	RDT_219
35	384 Member Panel	hg18	122764852	122765162				C5 - NM_001735 - 35 - (-)	RDT_220
6	384 Member Panel	hg18	113758877	113759478				C4ORF21 - NM_018392 - 6 - (-)	RDT_221
7	384 Member Panel	hg18	42361288	42361763				EML4 - NM_019063 - 7 - (+)	RDT_222
10	384 Member Panel	hg18	114768640	114769069				TRIM33 - NM_015906 - 10 - (-)	RDT_223
3	384 Member Panel	hg18	64452411	64453005				PHF3 - NM_015153 - 3 - (+)	RDT_224
14	384 Member Panel	hg18	191954303	191954748				MYO1B - NM_012223 - 14 - (+)	RDT_225
4	384 Member Panel	hg18	71191971	71192294				PTGER3 - NM_198714 - 4 - (-)	RDT_226
2	384 Member Panel	hg18	3977089	3977689				PRPF4B - NM_003913 - 2 - (+)	RDT_227
5	384 Member Panel	hg18	20570982	20571444				NIPA2 - NM_030922 - 5 - (-)	RDT_228
7	384 Member Panel	hg18	65028597	65028909				MAP2K6 - NM_002758 - 7 - (+)	RDT_229
3	384 Member Panel	hg18	66815403	66815840				MPP5 - NM_022474 - 3 - (+)	RDT_230
1	384 Member Panel	hg18	27514043	27514635				IFNK - NM_020124 - 1 - (+)	RDT_231
12	384 Member Panel	hg18	88672908	88673372				BMPR1A - NM_004329 - 12 - (+)	RDT_232
12	384 Member Panel	hg18	16597521	16597830				FAM49A - NM_030797 - 12 - (-)	RDT_233
7	384 Member Panel	hg18	35913178	35913496				CCNA1 - NM_003914 - 7 - (+)	RDT_234
9	384 Member Panel	hg18	122918255	122918853				GOLGB1 - NM_004487 - 9 - (-)	RDT_235
2	384 Member Panel	hg18	60961776	60962218				TCFL5 - NM_006602 - 2 - (-)	RDT_236
5	384 Member Panel	hg18	14343683	14344127				TRIO - NM_007118 - 5 - (+)	RDT_237
8	384 Member Panel	hg18	7968102	7968538				SLC2A3 - NM_006931 - 8 - (-)	RDT_238
6	384 Member Panel	hg18	44587349	44587950				ZNF167 - NM_018651 - 6 - (+)	RDT_239
8	384 Member Panel	hg18	52025163	52025464				BCAS1 - NM_003657 - 8 - (-)	RDT_240
3	384 Member Panel	hg18	14254132	14254710				FLRT3 - NM_198391 - 3 - (-)	RDT_241
17	384 Member Panel	hg18	105668358	105668807				RFX4 - NM_213594 - 17 - (+)	RDT_242
11	384 Member Panel	hg18	50488963	50489287				GUCY1B2 - NR_003923 - 11 - (-)	RDT_243
4	384 Member Panel	hg18	49132972	49133435				EBPL - NM_032565 - 4 - (-)	RDT_244
2	384 Member Panel	hg18	3075738	3076333				FASTKD5 - NM_021826 - 2 - (-)	RDT_245
6	384 Member Panel	hg18	134716424	134716734				H2AFY - NM_004893 - 6 - (-)	RDT_246
8	384 Member Panel	hg18	48895462	48895900				MOV10L1 - NM_018995 - 8 - (+)	RDT_247
29	384 Member Panel	hg18	39487153	39487607				CHD6 - NM_032221 - 29 - (-)	RDT_248
13	384 Member Panel	hg18	142396862	142397182				ARHGAP26 - NM_015071 - 13 - (+)	RDT_249
3	384 Member Panel	hg18	18997616	18998193				SFRS14 - NM_014884 - 3 - (-)	RDT_250
4	384 Member Panel	hg18	88479531	88479984				TCF25 - NM_014972 - 4 - (+)	RDT_251
30	384 Member Panel	hg18	71008314	71008617				COL9A1 - NM_001851 - 30 - (-)	RDT_252
9	384 Member Panel	hg18	133375342	133375802				POMT1 - NM_007171 - 9 - (+)	RDT_253
3	384 Member Panel	hg18	150020041	150020621				GIMAP2 - NM_015660 - 3 - (+)	RDT_254
2	384 Member Panel	hg18	28201116	28201716				ZNF435 - NM_025231 - 2 - (+)	RDT_255
1	384 Member Panel	hg18	30472723	30473160				FNDC8 - NM_017559 - 1 - (+)	RDT_256
2	384 Member Panel	hg18	35968576	35968883				CCR7 - NM_001838 - 2 - (-)	RDT_257
22	384 Member Panel	hg18	104117841	104118281				GBF1 - NM_004193 - 22 - (+)	RDT_258
4	384 Member Panel	hg18	5851816	5852380				CHGB - NM_001819 - 4 - (+)	RDT_259
7	384 Member Panel	hg18	11806279	11806597				CLCN6 - NM_001286 - 7 - (+)	RDT_260
18	384 Member Panel	hg18	39519153	39519590				CHD6 - NM_032221 - 18 - (-)	RDT_261
6	384 Member Panel	hg18	60186385	60186984				NLRP2 - NM_017852 - 6 - (+)	RDT_262
3	384 Member Panel	hg18	98252208	98252656				C14ORF177 - NM_182560 - 3 - (+)	RDT_263
7	384 Member Panel	hg18	2245502	2245810				RNPS1 - NM_080594 - 7 - (-)	RDT_264
20	384 Member Panel	hg18	54851639	54852088				SMARCC2 - NM_003075 - 20 - (-)	RDT_265
3	384 Member Panel	hg18	149207379	149207698				LASS2 - NM_181746 - 3 - (-)	RDT_266
7	384 Member Panel	hg18	31967942	31968410				EHMT2 - NM_006709 - 7 - (-)	RDT_267
8	384 Member Panel	hg18	29861372	29861969				SVIL - NM_021738 - 8 - (-)	RDT_268
5	384 Member Panel	hg18	176662052	176662376				RAB24 - NM_130781 - 5 - (-)	RDT_269
10	384 Member Panel	hg18	6408933	6409514				HPX - NM_000613 - 10 - (-)	RDT_270
9	384 Member Panel	hg18	86479252	86479706				NTRK3 - NM_002530 - 9 - (-)	RDT_271
10	384 Member Panel	hg18	46511183	46511661				MCM3AP - NM_003906 - 10 - (-)	RDT_272
6	384 Member Panel	hg18	9993137	9993562				RDH8 - NM_015725 - 6 - (+)	RDT_273
1	384 Member Panel	hg18	45308507	45309101				CELSR1 - NM_014246 - 1 - (-)	RDT_274
11	384 Member Panel	hg18	5958586	5958885				RFX2 - NM_000635 - 11 - (-)	RDT_275
1	384 Member Panel	hg18	34019984	34020562				SLC45A2 - NM_016180 - 1 - (-)	RDT_276
3	384 Member Panel	hg18	128875941	128876267				ABTB1 - NM_172027 - 3 - (+)	RDT_277
3	384 Member Panel	hg18	49013803	49014234				P4HTM - NM_177938 - 3 - (+)	RDT_278
1	384 Member Panel	hg18	75115086	75115540				FLVCR2 - NM_017791 - 1 - (+)	RDT_279
15	384 Member Panel	hg18	37647384	37647684				DPY19L3 - NM_207325 - 15 - (+)	RDT_280
5	384 Member Panel	hg18	36066891	36067490				KRT222P - NM_152349 - 5 - (-)	RDT_281
9	384 Member Panel	hg18	49316461	49316896				KLHDC2 - NM_014315 - 9 - (+)	RDT_282
4	384 Member Panel	hg18	36049960	36050283				RECK - NM_021111 - 4 - (+)	RDT_283
9	384 Member Panel	hg18	94004759	94005347				CASD1 - NM_022900 - 9 - (+)	RDT_284
2	384 Member Panel	hg18	24150331	24150790				AC008073.5 - NM_016047 - 2 - (-)	RDT_285
17	384 Member Panel	hg18	56632146	56632744				C3orf63 - NM_015224 - 17 - (-)	RDT_286
5	384 Member Panel	hg18	41639355	41639662				FAM3B - NM_058186 - 5 - (+)	RDT_287
4	384 Member Panel	hg18	88803148	88803739				ZNF804B - NM_181646 - 4 - (+)	RDT_288
8	384 Member Panel	hg18	27499798	27500106				MASTL - NM_032844 - 8 - (+)	RDT_289
9	384 Member Panel	hg18	39799646	39800243				N4BP2 - NM_018177 - 9 - (+)	RDT_290
2	384 Member Panel	hg18	124616013	124616468				FBXO32 - NM_058229 - 2 - (-)	RDT_291
2	384 Member Panel	hg18	88123107	88123691				HTR1F - NM_000866 - 2 - (+)	RDT_292
19	384 Member Panel	hg18	46758401	46758708				CKAP5 - NM_014756 - 19 - (-)	RDT_293
5	384 Member Panel	hg18	75546370	75546802				HMG20A - NM_018200 - 5 - (+)	RDT_294
6	384 Member Panel	hg18	88813346	88813665				NOX4 - NM_016931 - 6 - (-)	RDT_295
7	384 Member Panel	hg18	98967307	98967913				ZKSCAN5 - NM_145102 - 7 - (+)	RDT_296
3	384 Member Panel	hg18	184851137	184851726				KLHL24 - NM_017644 - 3 - (+)	RDT_297
10	384 Member Panel	hg18	149478041	149478352				PIP5K1A - NM_003557 - 10 - (+)	RDT_298
22	384 Member Panel	hg18	128348448	128348893				PTPRK - NM_002844 - 22 - (-)	RDT_299
12	384 Member Panel	hg18	115092690	115093005				PRPF4 - NM_004697 - 12 - (+)	RDT_300
2	384 Member Panel	hg18	6532880	6533403				NOL9 - NM_024654 - 2 - (-)	RDT_301
13	384 Member Panel	hg18	72283880	72284473				MFSD11 - NM_024311 - 13 - (+)	RDT_302
3	384 Member Panel	hg18	73491725	73492040				COQ6 - NM_182476 - 3 - (+)	RDT_303
8	384 Member Panel	hg18	123941942	123942532				HSPBAP1 - NM_024610 - 8 - (-)	RDT_304
8	384 Member Panel	hg18	39986966	39987427				PPIE - NM_203456 - 8 - (+)	RDT_305
5	384 Member Panel	hg18	233709880	233710201				B3GALNT2 - NM_152490 - 5 - (-)	RDT_306
5	384 Member Panel	hg18	166243316	166243917				FAM130A2 - NM_024969 - 5 - (+)	RDT_307
14	384 Member Panel	hg18	55721119	55721446				MYO1A - NM_005379 - 14 - (-)	RDT_308
7	384 Member Panel	hg18	129803219	129803810				MKI67 - NM_002417 - 7 - (-)	RDT_309
26	384 Member Panel	hg18	63990991	63991420				MTHFD1 - NM_005956 - 26 - (+)	RDT_310
4	384 Member Panel	hg18	30490264	30490596				NLE1 - NM_018096 - 4 - (-)	RDT_311
15	384 Member Panel	hg18	113049002	113049585				POLR1B - NM_019014 - 15 - (+)	RDT_312
8	384 Member Panel	hg18	177786857	177787309				NPHS2 - NM_014625 - 8 - (-)	RDT_313
NA	384 Member Panel	hg18	34441476	34442069				FLJ43826 - NoRefseq - NA - (+)	RDT_314
6	384 Member Panel	hg18	212642707	212643016				PTPN14 - NM_005401 - 6 - (-)	RDT_315
2	384 Member Panel	hg18	41866860	41867316				MCAT - NM_014507 - 2 - (-)	RDT_316
17	384 Member Panel	hg18	68603706	68604011				TPCN2 - NM_139075 - 17 - (+)	RDT_317
4	384 Member Panel	hg18	47865192	47865769				TUBA1A - NM_006009 - 4 - (-)	RDT_318
4	384 Member Panel	hg18	54778885	54779186				PRRG2 - NM_000951 - 4 - (+)	RDT_319
2	384 Member Panel	hg18	7418054	7418487				EIF4A1 - NM_001416 - 2 - (+)	RDT_320
7	384 Member Panel	hg18	51773430	51774025				SGMS1 - NM_147156 - 7 - (-)	RDT_321
1	384 Member Panel	hg18	118710871	118711325				RNF26 - NM_032015 - 1 - (+)	RDT_322
5	384 Member Panel	hg18	36375301	36375613				TRAPPC3 - NM_014408 - 5 - (-)	RDT_323
2	384 Member Panel	hg18	980489	981090				DMRT3 - NM_021240 - 2 - (+)	RDT_324
4	384 Member Panel	hg18	1951723	1952040				NDUFB10 - NM_004548 - 4 - (+)	RDT_325
18	384 Member Panel	hg18	51966463	51967062				ESPL1 - NM_012291 - 18 - (+)	RDT_326
12	384 Member Panel	hg18	20870906	20871354				KIF17 - NM_020816 - 12 - (-)	RDT_327
8	384 Member Panel	hg18	129264256	129264569				LRSAM1 - NM_138361 - 8 - (+)	RDT_328
1	384 Member Panel	hg18	148124346	148124933				HIST2H2BE - NM_003528 - 1 - (-)	RDT_329
2	384 Member Panel	hg18	47277057	47277497				ZNF574 - NM_022752 - 2 - (+)	RDT_330
4	384 Member Panel	hg18	137516509	137517110				KIAA0649 - NM_014811 - 4 - (+)	RDT_331
6	384 Member Panel	hg18	20897359	20897670				KIF17 - NM_020816 - 6 - (-)	RDT_332
12	384 Member Panel	hg18	231039180	231039491				SP100 - NM_003113 - 12 - (+)	RDT_333
10	384 Member Panel	hg18	31804181	31804758				BRCA2 - NM_000059 - 10 - (+)	RDT_334
5	384 Member Panel	hg18	191371161	191371595				CDC73 - NM_024529 - 5 - (+)	RDT_335
4	384 Member Panel	hg18	66912634	66912944				PRMT7 - NM_019023 - 4 - (+)	RDT_336
9	384 Member Panel	hg18	143961275	143961789				ARHGAP15 - NM_018460 - 9 - (+)	RDT_337
6	384 Member Panel	hg18	57279127	57279439				BRIP1 - NM_032043 - 6 - (-)	RDT_338
10	384 Member Panel	hg18	30768349	30768815				CAPRIN2 - NM_023925 - 10 - (-)	RDT_339
5	384 Member Panel	hg18	40784636	40785235				ZNF684 - NM_152373 - 5 - (+)	RDT_340
NA	384 Member Panel	hg18	0	0				noISPCRproduct - noISPCRproduct - NA - (NA)	RDT_341
5	384 Member Panel	hg18	50060807	50061398				POLI - NM_007195 - 5 - (+)	RDT_342
3	384 Member Panel	hg18	102937369	102937676				GLT8D2 - NM_031302 - 3 - (-)	RDT_343
5	384 Member Panel	hg18	159402517	159402834				TTC1 - NM_003314 - 5 - (+)	RDT_344
2	384 Member Panel	hg18	10549118	10549704				C17orf48 - NM_020233 - 2 - (+)	RDT_345
8	384 Member Panel	hg18	94660466	94660900				DICER1 - NM_177438 - 8 - (-)	RDT_346
2	384 Member Panel	hg18	127865469	127865776				ETS1 - NM_005238 - 2 - (-)	RDT_347
4	384 Member Panel	hg18	11752758	11753340				ZNF441 - NM_152355 - 4 - (+)	RDT_348
2	384 Member Panel	hg18	124712724	124713294				ZBTB6 - NM_006626 - 2 - (-)	RDT_349
1	384 Member Panel	hg18	45035525	45035843				PKDREJ - NM_006071 - 1 - (-)	RDT_350
9	384 Member Panel	hg18	124080716	124081146				DIRC2 - NM_032839 - 9 - (+)	RDT_351
3	384 Member Panel	hg18	17414466	17415042				C4ORF30 - NM_017741 - 3 - (-)	RDT_352
14	384 Member Panel	hg18	111795016	111795464				REV3L - NM_002912 - 14 - (-)	RDT_353
13	384 Member Panel	hg18	36614287	36614588				EIF3EIP - NM_016091 - 13 - (+)	RDT_354
3	384 Member Panel	hg18	21435358	21435952				SP4 - NM_003112 - 3 - (+)	RDT_355
2	384 Member Panel	hg18	112835040	112835350				WNT2B - NM_004185 - 2 - (+)	RDT_356
2	384 Member Panel	hg18	46956652	46957109				MEX3C - NM_016626 - 2 - (-)	RDT_357
7	384 Member Panel	hg18	31178815	31179410				ZNF438 - NM_182755 - 7 - (-)	RDT_358
5	384 Member Panel	hg18	44353417	44353727				UBE2Z - NM_023079 - 5 - (+)	RDT_359
9	384 Member Panel	hg18	33542250	33542829				NRP1 - NM_003873 - 9 - (-)	RDT_360
2	384 Member Panel	hg18	118350731	118351038				CCDC60 - NM_178499 - 2 - (+)	RDT_361
9	384 Member Panel	hg18	67404562	67405024				CDH1 - NM_004360 - 9 - (+)	RDT_362
7	384 Member Panel	hg18	165940453	165940754				RCSD1 - NM_052862 - 7 - (+)	RDT_363
4	384 Member Panel	hg18	44348286	44348735				UBE2Z - NM_023079 - 4 - (+)	RDT_364
11	384 Member Panel	hg18	30484547	30485132				ASXL1 - NM_015338 - 11 - (+)	RDT_365
6	384 Member Panel	hg18	103577299	103577602				KCNIP2 - NM_173197 - 6 - (-)	RDT_366
2	384 Member Panel	hg18	42285706	42286307				ZNF295 - NM_020727 - 2 - (-)	RDT_367
5	384 Member Panel	hg18	197534925	197535381				TM4SF19 - NM_138461 - 5 - (-)	RDT_368
13	384 Member Panel	hg18	83457464	83457778				PDE8A - NM_002605 - 13 - (+)	RDT_369
NA	384 Member Panel	hg18	152740958	152741410				NoGene - NoRefseq - NA - (NA)	RDT_370
11	384 Member Panel	hg18	96346728	96347046				UNC5C - NM_003728 - 11 - (-)	RDT_371
3	384 Member Panel	hg18	34743196	34743795				KCNE1 - NM_000219 - 3 - (-)	RDT_372
42	384 Member Panel	hg18	53809170	53809618				CACNA1D - NM_000720 - 42 - (+)	RDT_373
1	384 Member Panel	hg18	9393685	9394266				DRD5 - NM_000798 - 1 - (+)	RDT_374
8	384 Member Panel	hg18	566581	566900				HCN2 - NM_001194 - 8 - (+)	RDT_375
8	384 Member Panel	hg18	49222084	49222530				NKD1 - NM_033119 - 8 - (+)	RDT_376
2	384 Member Panel	hg18	52538058	52538650				AKAP1 - NM_003488 - 2 - (+)	RDT_377
16	384 Member Panel	hg18	36666586	36666885				MICALL1 - NM_033386 - 16 - (+)	RDT_378
2	384 Member Panel	hg18	61427733	61428194				ZSCAN5A - NM_024303 - 2 - (-)	RDT_379
8	384 Member Panel	hg18	35584859	35585177				TULP1 - NM_003322 - 8 - (-)	RDT_380
4	384 Member Panel	hg18	20699652	20700230				MUL1 - NM_024544 - 4 - (-)	RDT_381
2	384 Member Panel	hg18	148578265	148578716				ZNF212 - NM_012256 - 2 - (+)	RDT_382
2	384 Member Panel	hg18	41886911	41887218				TSPO - NM_007311 - 2 - (+)	RDT_383
5	384 Member Panel	hg18	76708504	76709080				CHRNB4 - NM_000750 - 5 - (-)	RDT_384
