# Supplementary material for: Accurate variant detection across non-amplified and whole genome amplified DNA using targeted next generation sequencing
Source: BMC Genomics. 2012 Sep 20;13:500. doi: 10.1186/1471-2164-13-500 (PMC3534403; doi:10.1186/1471-2164-13-500)
Supplement: Additional file 4 — Table S5. An Overview of All SNPs and Genotypes Detected. Genotypes from non-barcoded pooled samples. Table includes both inferred and non-inferred genotypes. [file 1471-2164-13-500-S4.xlsx]

## Sheet: f10_c5
		gDNA	pooled before emPCR	pooled after emPCR	gDNA	WGA	pooled before emPCR	pooled after emPCR	gDNA	WGA	pooled before emPCR	pooled after emPCR	gDNA	pooled before emPCR	pooled after emPCR	gDNA	pooled after emPCR	gDNA	pooled before emPCR	pooled after emPCR	HapMap
		759	770_BC1	792_BC1	760	766	770_BC2	792_BC2	761	767	770_BC3	792_BC3	762	770_BC4	792_BC4	763	792_BC5	764	770_BC6	792_BC6	NA12003	NA12004	NA10838	NA11829	NA11830	NA10856	rs#	Genotype
chr1	6532969	NN(LC)	TT(LC)	NN(LC)	TT(LC)	NN(LC)	NN(LC)	NN(LC)	TT(LC)	NN(LC)	TT(LC)	TT(LC)	NN(LC)	NN(LC)	NN(LC)	TT(LC)	NN(LC)	TT(LC)	TT(LC)	NN(LC)	NN	NN	NN	NN	NN	NN	rs2063806-non_HapMap	CC
chr1	11806318	CC	CC	CC	CC	CC	CC	CC	CC	CC	CC	CC	CT	CT	CT	CC	CC	CT	CT	CT	CC	NN	CC	CT	CC	CT	rs12567136	CC
chr1	13978226	GG	GG	GG	GG	GG	GG	GG	GG	GG	GG	GG	GG	GG	GG	GG	GG	GG	GG	GG	GG	NN	GG	GG	GG	GG	rs17350795	GG
chr1	20699803	CT	CC(MM)	CC(MM)	CT	CC	CT	CC	CC	CC	CC	CC	CT	TT(LC)	NN(LC)	CC	CC	CC	CC	CC	CT	NN	CC	CT	CC	CC	rs595980	CC
chr1	20700188	AT*	AT*	AT*	AT*	TT	AT*	AT*	AT*	TT	AT*	TT	AT*	AT*	TT	AT*	TT	AT*	AT*	TT	NN	NN	NN	NN	NN	NN		TT
chr1	20897488	CC	CC	CC	TT	TT	TT	TT	CT	CT	CT	CT	TT	TT	TT(LC)	TT	TT	TT	TT	TT	CC	NN	CT	TT	TT	TT	rs522496	CC
chr1	20897647	CC	CC	CC	CC	CC	CC	CC	CC	CC	CC	CC	CC	CC	CC	CC	CC	CC	CC	CC	CC	CC	CC	CC	CC	CC	rs617735	CC
chr1	36375530	TT	TT	TT	CT	CT	CT	CT	CT	CT	CT	CT	CT	CT	CT	CT	CT	CT	CT	CT	NN	NN	NN	NN	NN	NN	rs2231318-non_HapMap	CC
chr1	39987112	TT	TT	TT	TT	TT	TT	TT	TT	TT	TT	TT	TT	TT	TT	AT	AT	AT	AT	AT	TT	TT	TT	TT	AT	AT	rs7520588	TT
chr1	46431497	GG(MM)	GG(MM)	GG(MM)	GG	GG	GG	GG	GG	GG	GG	GG	GG	GG	GG	GG	GG	GG	GG	GG	AG	NN	GG	GG	GG	GG	rs2292486	GG
chr1	46431691	CT	CT	CT	CT	CT	CT	CT	TT	TT	TT	TT	CT	CT	CT	CT	CT	CC	CC	CC	CT	NN	TT	CT	CT	CC	rs7527668	TT
chr1	71192087	TT	TT	TT	TT	TT	TT	TT	TT	TT	TT	TT	CT	CT	CT(LC)	TT	TT	CT	CT	CT	NN	NN	NN	NN	NN	NN	rs571705-non_HapMap	CC
chr1	101150433	AG	AG	AG	AA	AA	AA	AA	AA	AA	AA	AA	AG	AA(LC)	GG(LC)	AA	AA	AG	AG	AG	AG	NN	AA	AG	AA	AG	rs10493940	AA
chr1	115401604	CG	CG	CG	GG	GG	GG	GG	CG	CG	CG	CG	GG	GG	GG	GG	GG	GG	GG	GG	CG	NN	CG	GG	GG	GG	rs3820630	GG
chr1	115401660	AG	AG	AG	AA	AA	AA	AA	AG	AG	AG	AG	AA	AA	AA	AA	AA	AA	AA	AA	AG	NN	AG	AA	AA	AA	rs3738704	AA
chr1	117419367	AA	AA	AA	AA	AA	AA	AA	AA	AA	AA	AA	AA	AA	AA	AA	AA	AA	AA	AA	AA	AA	AA	AA	AA	AA	rs7535524	AA
chr1	117419547	GG	GG	GG	GG	GG	GG	GG	GG	GG	GG	GG	GG	GG	GG	GG	GG	GG	GG	GG	GG	GG	GG	GG	GG	GG	rs17036832	GG
chr1	117419590	TT	TT	TT	TT	TT	TT	TT	TT	TT	TT	TT	CT	CT	CT	CT	CT	CT	CT	CT	NN	NN	NN	NN	NN	NN	rs1289673-non_HapMap	CC
chr1	148124835	CC	CC	CC	CC	CC	CC	CC	CC	CC	CC	CC	CC	CC	CC	CG	CG	CC	CC	CC	NN	NN	NN	NN	NN	NN		CC
chr1	153716621	TT	TT	TT	TT	TT	TT	TT	TT	TT	TT	TT	TT	TT(LC)	TT	TT	TT	TT	TT	TT	TT	TT	TT	TT	TT	TT	rs1052674	TT
chr1	165225561	GT	GT	GT	GT	GT	GT	GT	GG	GG	GG	GG	GG	GG	GG	GG	GG	GG	GG	GG	NN	NN	NN	NN	NN	NN	rs41269702-non_HapMap	GG
chr1	168029431	TT	TT	TT	GT*	GT*	GT*	GT*	TT	TT	TT	TT	TT	TT	TT	GT*	GT*	GT*	GT*	GT*	TT	NN	TT	TT	GT	GT	rs10489177	TT
chr1	168089474	AA	AA	AA	AA	AA	AA	AA	AA	AA	AA	AA	AA	AA	AA	AA	AA	AA	AA	AA	AA	AA	AA	AA	AA	AA	rs16862716	AA
chr1	168089607	AA	AA	AA	AA	AA	AA	AA	AA	AA	AA	AA	AA	AA(LC)	AA(LC)	AA	AA	AA	AA	AA	AA	AA	AA	AA	AA	AA	rs12077794	AA
chr1	169964193	CC	CC	CC	CC	CC	CC	CC	CC	CC	CC	CC	CT	CT	CT	CC	CC	CT	CT	CT	NN	NN	NN	NN	NN	NN		CC
chr1	177786959	GG	GG	GG	GG	GG(LC)	GG	GG	GG	GG	GG	GG	GG	GG(LC)	GG(LC)	GG	GG	GG	GG	GG	GG	NN	GG	GG	GG	GG	rs4399118	GG
chr1	177787045	TT	TT	TT	TT	TT	TT	TT	TT	TT	TT	TT	TT	TT(LC)	TT(LC)	CC(MM)	CC(MM)	CT	CT	CT	TT	NN	TT	TT	CT	CT	rs3818587	TT
chr1	177787129	AG	AG	AG	AA	AA(LC)	AA	AG	AA	AA	AA	AA	AA	AA(LC)	NN(LC)	GG(MM)	GG(MM)	AG	GG(MM)	AG	AG	NN	AA	AA	AG	AG	rs1410592	GG
chr1	177787192	CC	CC	CC	CC	CC(LC)	CC(LC)	CC(LC)	CC	CC	CC	CC	CC	CC(LC)	CC(LC)	CC	CC	CC	CC	CC	CC	CC	CC	CC	CC	CC	rs5005771	CC
chr1	177787283	CC	CC	CC	CC	CC	CC	CC	CC	CC	CC	CC	CC	CC(LC)	CC(LC)	GG(MM)	GG(MM)	GG(MM)	GG(MM)	GG(MM)	CC	CC	CC	CC	CG	CG	rs2274624	CC
chr1	191371450	AA	AA	AA(LC)	GG(MM)	GG(MM)	GG(MM)	GG(MM)	AA	AG(MM)	AA(LC)	AA	GG(MM)	GG(LC)	GG(LC)	GG	GG	GG(MM)	GG(MM)	GG(MM)	AA	AG	AA	AG	GG	AG	rs10921318	GG
chr1	204077570	CT	CT	CT	CC	CC	CC	CC	CC	CC	CC	CC	CC	CC	CC	CC	CC	CC	CC	CC	CT	NN	CC	CC	CC	CC	rs11240573	CC
chr1	212642844	CT	CT	CT	CC	CC	CC	CC	CT	CT	CT	CT	CC	CC	CC	CC	CC	CC	CC	CC	NN	NN	NN	NN	NN	NN		CC
chr1	214567453	GG	GG	GG	CC	CC	CC	CC	CG	CG	CG	CG	GG	GG(LC)	GG(LC)	CG	CG	GG	GG	GG	GG	CC	CG	GG	CG	GG	rs1339963	GG
chr1	214567820	AA	AA	AA	AA	AA	AA	AA	AA	AA	AA	AA	AA	AA	AA	AT	AT	AA	AA	AA	NN	NN	NN	NN	NN	NN		AA
chr1	233710147	AG	AA	AA	AA	AA	AA	AA	AA	AA	AA	AA	AA	AA(LC)	AA(LC)	AA	AA	AG	AA	AA	NN	NN	NN	NN	NN	NN		AA
chr2	16597765	CT	CT	CT	TT	TT	TT	TT	CT	CT	CT	CT	TT	TT	TT	CT	CT	CT	CT	CT	NN	NN	CT	TT	CT	CT	rs12997119	TT
chr2	16597776	AG	AG	AG	AA	AA	AA	AA	AA	AA	AA	AA	AA	AA	AA	AA	AA	AA	AA	AA	NN	NN	NN	NN	NN	NN		AA
chr2	25322267	GG	GG	GG	GG	GG	GG	GG	GG	GG	GG	GG	AG	GG	GG	GG	GG	GG	GG	GG	NN	NN	NN	NN	NN	NN		GG
chr2	42361686	CC	CC	CC	CC	CC	CC	CC	CC	CC	CC	CC	CC	CC(LC)	CC(LC)	CC	CC	CC	CC	CC	CC	CC	CC	CC	CC	CC	rs13391578	CC
chr2	45680678	CC	CC	CC	CC	CC	CC	CC	CC	CC	CC	CC	CC	CC	CC(LC)	GG	GG	CG	CG	CG	CC	NN	CC	CC	GG	CG	rs6544840	GG
chr2	47233649	CT	CT	CT	TT	TT	TT	TT	TT	TT	TT	TT	TT	TT	TT	TT	TT	TT	TT	TT	CT	NN	TT	TT	TT	TT	rs17036300	TT
chr2	47233707	CT	CT	TT(MM)	CC	CC	CC(LC)	CC(LC)	CC	CC	CC(LC)	CC	CC	NN(LC)	NN(LC)	CC	CC	CT(MM)	CC(LC)	CC(LC)	CT	NN	CC	CC	CC	CC	rs815809	TT
chr2	47233719	AT	AT	AT	AT	AT	AT	AT	TT	TT	AT	AT	TT	AT	AT	TT	AT	TT	TT	TT	NN	NN	NN	NN	NN	NN		TT
chr2	47233720	AT	AT	AA	AT	AT	AA	AA	AA	AA	AA	AA	AA	AA	AA	AA	AA	AA	AA	AA	NN	NN	NN	NN	NN	NN		AA
chr2	71213652	AA	AA	AA	AA	AA	AA	AA	AA	AA	AA	AA	AA	AA	AA	AA	AA	AA	AA	AA	AA	NN	AA	AA	AA	AA	rs10199088	AA
chr2	71213790	GG	GG	GG	AG	AG	AG	AG	AG	AG	AG	AG	AG	AG	AG	GG	GG	AG	AG	AG	GG	AG	AG	AG	GG	AG	rs13010513	GG
chr2	71213864	GG	GG	GG	GG	GG	GG	GG	GG	GG	GG	GG	GG	GG	GG	GG	GG	GG	GG	GG	GG	GG	GG	GG	GG	GG	rs10175940	GG
chr2	105224828	CC	CC	CC	CC	CC	CC	CC	CC	CC	CC	CC	CC	CC	CC(LC)	CC	CC	CC	CC	CC	CC	CC	CC	CC	CC	CC	rs2576727	CC
chr2	112346441	GG	GG	GG(LC)	TT	TT	TT	GT	TT	T	TT	TT	TT	GT(LC)	TT(LC)	GG	NN(LC)	GG	GT(LC)	GG(LC)	NN	NN	NN	NN	NN	NN		GG
chr2	112346883	AC	AC	AC(LC)	AC	AC	AC	AC	AC	AC	AC	AC	AC	CC(LC)	AA(LC)	AA	AA	AC	AC	AC	NN	NN	NN	NN	NN	NN	rs4848826-non_HapMap	AA
chr2	136310628	AG*	AG*	AG*	AG*	AG*	AG*	AG*	AG*	AG*	AG*	AG*	AG*	AG*	AG*	AA*	AA*	AG*	AG*	AG*	AG	NN	AG	AG	AA	AG	rs2236783	GG
chr2	143961757	AG	AG	AG	AG	AG	AG	AG	AA	AA	AA	AA	AG	AG	AG	GG	GG	GG	GG	GG	AG	NN	AA	AG	GG	GG	rs3795872	GG
chr2	166243611	CC	CC	CC	CC	CC	CC	CC	CC	CC	CC	CC	CC	CC	CC	CC	CC	CC	CC	CC	CC	NN	CC	CC	CC	CC	rs3731764	CC
chr2	174802147	CG	CG	CG	CC	CC	CC	CC	CC	CC	CC	CC	CG	CG(LC)	CG(LC)	CC	CC	CG	CG	CG	CG	CC	CC	CG	CC	CG	rs6752755	CC
chr2	174802224	TT	TT	TT	CT	CT	CT	CT	CT	CT	CT	CT	TT	TT	TT	TT	TT	TT	TT	TT	TT	NN	CT	TT	TT	TT	rs12999294	TT
chr2	190633322	TT	TT	TT	TT	TT	TT	TT	TT	TT	TT	TT	TT	TT	TT	TT	TT	TT	TT	TT	TT	TT	TT	TT	TT	TT	rs1805086	TT
chr2	190633490	TT	TT	TT	TT	TT	TT	TT	TT	TT	TT	TT	TT	TT(LC)	TT(LC)	TT	TT(LC)	TT	TT	TT	TT	TT	TT	TT	TT	TT	rs2293284	TT
chr2	190633536	CC	CC	CC	CC	CC	CC	CC	CC	CC	CC	CC	CC	CC(LC)	CC(LC)	CC	CC	CC	CC	CC	CC	CC	CC	CC	CC	CC	rs10184778	CC
chr2	203818993	AG	AG	AG	AG	AG	AG	AG	AG	AG	AG	AG	GG	GG	GG	AG	AG	GG	GG	GG	NN	NN	NN	NN	NN	NN	rs56317341-non_HapMap	GG
chr2	215898899	CT	CT	CT	CT	CT	CT	CT	CT	CT	CT	CT	CT	TT(MM)	TT(LC)	CC(MM)	CT	CT	CT	CT	CT	NN	CT	CT	CT	CT	rs7563206	CC
chr2	215898936	CC	CC	CC	CC	CC	CC	CC	CC	CC	CC	CC	CC	CC	CC	CC	CC	CC	CC	CC	NN	NN	NN	NN	NN	NN	rs2177737-non_HapMap	AA
chr2	231483088	GG	GG	GG	GG	GG	GG	GG	GG	GG	GG	GG	GG	GG	GG	AG	AG	GG	GG	GG	GG	NN	GG	GG	AG	GG	rs2396777	GG
chr2	231483338	CC	CC	CC	CC	CC	CC	CC	CC	CC	CC	CC	CC	CC	CC	AC*	AC*	CC	CC	CC	CC	NN	CC	CC	AC	CC	rs3749073	CC
chr3	44587899	CG	CG	CG	CC	CC	CC	CC	CG	CG	CG	CG	CC	CC	CC	CC	CC	CC	CC	CC	CG	CC	CG	CC	CC	CC	rs2034476	CC
chr3	49026032	CC	CC	CC	CC	CC	CC	CC	CC	CC	CC	CC	CC	CC	CC	CC	CC	CC	CC	CC	CC	NN	CC	CC	CC	CC	rs11540500	CC
chr3	56632237	TT	TT	TT	CT	CT	CT	CT	CT	CT	CT	CT	TT	TT	TT	TT	TT	TT	TT	TT	TT	NN	CT	TT	TT	TT	rs3732506	TT
chr3	56632297	CC	CC	CC	CC	CC	CC	CC	CC	CC	CC	CC	CC	CC	CC	CC	CC	CC	CC	CC	CC	NN	CC	CC	CC	CC	rs10510787	CC
chr3	120787765	GG	GG	GG	GG	GG	GG	GG	GG	GG	GG	GG	AG	AG	AG	GG	GG	GG	GG	GG	GG	NN	GG	AG	GG	GG	rs2242494	GG
chr3	120787859	GG	GG	GG	AG	AG	AG	AG	AG	AG	AG	AG	GG	GG	GG	GG	GG	GG	GG	GG	GG	AG	AG	GG	GG	GG	rs20569	GG
chr3	120788069	AT	AT	AT	TT	TT	TT	TT	TT	TT	TT	TT	AT	AT(LC)	AT(LC)	AT	AT	TT	TT	TT	AT	TT	TT	AT	AT	TT	rs25676	TT
chr3	122918311	TT	TT	TT	CC*	CC*	CC*	CC*	CT*	CT*	CT*	CT*	CC*	CC(LC)*	CC(LC)*	CC*	CC*	CC*	CC*	CC*	NN	NN	NN	NN	NN	NN	rs9832267-non_HapMap	TT
chr3	122918314	CC(MM)	CC(MM)	CC(MM)	TT*	TT*	TT*	TT*	CT*	CT*	CT*	CT*	TT*	TT(LC)*	TT(LC)*	TT*	TT*	TT*	TT*	TT*	CT	NN	CT	TT	TT	TT	rs9812411	CC
chr3	123942003	GG	GG	GG	GG	GG	GG	GG	GG	GG	GG	GG	GG	GG	GG	GG	GG	GG	GG	GG	GG	GG	NN	GG	GG	GG	rs7429157	GG
chr3	124080981	AG	AG	AG	AA	AA	AA	AA	AA	AA	AA	AA	AA	AA	AA	AA	AA	AA	AA	AA	AG	NN	AA	AA	AA	AA	rs2288677	AA
chr3	137619342	GG	GG	GG	GG	GG	GG	GG	GG	GG	GG	GG	GG	GG	GG	GG	GG	GG	GG	GG	GG	GG	GG	GG	GG	GG	rs7340530	GG
chr3	137619396	GG	GG	GG	GG	GG	GG	GG	GG	GG	GG	GG	GG	GG	GG	GG	GG	GG	GG	GG	GG	GG	GG	GG	GG	GG	rs7340531	GG
chr3	150742770	CC	CC	CC	CC	CC	CC	CC	CC	CC	CC	CC	CC	CC	CC	CC	CC	CC	CC	CC	CC	CC	CC	CC	CC	CC	rs1369548	CC
chr3	154037047	AA	AA	AA	AA	AA	AA	AA	AA	AA	AA	AA	AA	AA	AA	AA	AA	AA	AA	AA	AA	NN	AA	AA	AA	AA	rs701265	AA
chr3	168665594	GG	GG	GG	GG	GG	GG	GG	GG	GG	GG	GG	GG	GG	GG	GG	GG	GG	GG	GG	GG	GG	GG	GG	GG	GG	rs11920533	GG
chr3	173499419	AG	AG	AG	GG	GG	GG	GG	AG	AG	AG	AG	AA	AA	AA	AG	AG	AA	AA	AA	AG	NN	AG	AA	AG	AA	rs16845307	AA
chr3	175479847	GG	GG	GG	AG*	AG*	AG*	AG*	GG	GG	GG	GG	GG	GG	GG	GG	GG	GG	GG	GG	GG	NN	GG	GG	GG	GG	rs7646919	GG
chr3	184851441	CC	CC	CC	CC	CC	CC	CC	CC	CC	CC	CC	CC	CC	CC	CC	CC	CC	CC	CC	CC	NN	CC	CC	CC	CC	rs16857887	CC
chr3	184851585	CC	CC	CC	CC	CC	CC	CC	CC	CC	CC	CC	CC	CC	CC	CC	CC	CC	CC	CC	CC	NN	CC	CC	CC	CC	rs2293031	CC
chr3	187877807	AG*	AG*	AG*	AA	AA	AA	AA	AG*	AG*	AG*	AG*	AA	AA	AA(LC)	AG*	AG*	AG*	AG*	AG*	AG	NN	AG	AA	AG	AG	rs2228243	AA
chr3	187877874	CC	CC	CC	CC	CC	CC	CC	CC	CC	CC	CC	CC	CC	CC	CC	CC	CC	CC	CC	NN	NN	NN	NN	NN	NN	rs7629680-non_HapMap	TT
chr3	187878094	GG(MM)	GG(MM)	GG(MM)	GG	GG	GG	GG	GG	GG	GG	GG	GG	GG(LC)	GG(LC)	GG	GG	GG	GG	GG	AG	NN	GG	GG	GG	GG	rs2229331	GG
chr3	187878130	CC	CC	CC	CC	CC	CC	CC	CC	CC	CC	CC	CC	CC(LC)	CC	CC	CC	CC	CC	CC	CC	NN	CC	CC	CC	CC	rs1042445	CC
chr3	197535231	CT	CT	CT	CC	CC	CC	CC	CT	CT	CT	CT	CC	CC	CC	CC	CC	CC	CC	CC	CT	NN	CT	CC	CC	CC	rs35643777	CC
chr4	9393729	CT	CT	CT	TT	TT	TT	TT	TT	TT	TT	TT	CT	CT	CT	TT	TT	TT	CT	CT	NN	NN	NN	NN	NN	NN	rs6283-non_HapMap	CC
chr4	9394232	TT(MM)	TT(MM)	TT(MM)	CT(MM)	CT(MM)	CT(MM)	CT(MM)	TT(MM)	TT(MM)	TT(MM)	TT(MM)	CC	CT(MM)	CC	CC	CC	CC	CT(MM)	CC	CC	CC	CC	CC	CC	CC	rs1967551	TT
chr4	9394242	CC	CC	CC	CC	CC	CC	CC	CC	CC	CC	CC	CC	CC	CC	CC	CC	CC	CC	CC	NN	NN	NN	NN	NN	NN		CC
chr4	47222294	TT	TT	TT	TT	TT	TT	TT	TT	TT	TT	TT	GT	TT(LC)	GG(LC)	TT	TT	TT	TT	TT	TT	TT	TT	GT	TT	TT	rs6447564	TT
chr4	47732683	AA	AA	AA	AA	AA	AA	AA	AA	AA	AA	AA	AG	AG	AG	AA	AA	AG	AG	AG	AA	NN	AA	AG	AA	AG	rs13116684	AA
chr4	88986648	AA	AA	AA	AG	AA	AA	AA	AA	AG	AA	AA	AA	AA(LC)	AA(LC)	AA	AA	AG	AA	AA	NN	NN	NN	NN	NN	NN		AA
chr4	96346892	GT	GT	GT	GG	GG	GG	GG	GT	GT	GT	GT	GT	GT	GT	GT	GT	GT	GT	GT	GT	NN	GT	GT	GT	GT	rs2276322	TT
chr4	113759418	CT*	CT*	CT*	TT	TT	TT	TT	TT	TT	TT	TT	CC*	CC*	CC(LC)*	TT	TT	CT*	CT*	CT*	CT	NN	TT	CC	TT	CT	rs7696816	TT
chr4	123883211	TT	TT	TT	TT	TT	TT	TT	TT	TT	TT	TT	TT	TT	TT	TT	TT	TT	TT	TT	TT	TT	TT	TT	TT	TT	rs17006082	TT
chr4	123883591	AA	AA	AA	AA	AA	AA	AA	AA	AA	AA	AA	AA	AA(LC)	AA(LC)	AA	AA	AA	AA	AG*	NN	NN	NN	NN	NN	NN		AA
chr4	154844741	CC	CC	CC	CC	CC	CC	CC	CC	CC	CC	CC	CC	CC	CC	CC	CC	CC	CC	CC	CC	CC	CC	CC	CC	CC	rs5743699	CC
chr4	154844859	TT	TT	TT	TT	TT	TT	TT	TT	TT	TT	TT	TT	TT	TT	TT	TT	TT	TT	TT	TT	NN	TT	TT	TT	TT	rs3804100	TT
chr5	1868950	TT	TT	TT	CT	CT	CT	CT	CT	CT	CT	CT	TT	TT	TT	TT	TT	TT	TT	TT	TT	NN	CT	TT	TT	TT	rs10058270	TT
chr5	1869020	AA	AA	AA	AA	AA	AA	AA	AA	AA	AA	AA	AA	AA	AA	AA	AA	AA	AA	AA	AA	AA	AA	AA	AA	AA	rs1048092	AA
chr5	14343805	AG	AG	AG	GG	GG	GG	GG	GG	GG	GG	GG	AG	AG	AG	GG	GG	AG	AG	AG	AG	NN	GG	AG	GG	AG	rs30629	GG
chr5	142396934	CT	CT	CT	CT	CT	CT	CT	CT	CT	CT	CT	CT	CT	CT	CT	CT	CT	CT	CT	CT	NN	CT	CT	CT	CT	rs192194	TT
chr5	148387166	GG	GG	GG	GG	GG	GG	GG	GG	GG	GG	GG	GG	GG	GG	GG	GG	GG	GG	GG	GG	NN	GG	GG	GG	GG	rs17795193	GG
chr5	156454956	GG	GG	GG	GG	GG	GG	GG	GG	GG	GG	GG	GG	GG	GG	GG	GG	GG	GG	GG	GG	GG	GG	GG	GG	GG	rs7727003	GG
chr5	159402578	AA	AA	AA	AA	AA	AA	AA	AA	AA	AA	AA	AA	AA	AA	AA	AA	AA	AA	AA	AA	AA	AA	AA	AA	AA	rs2271943	AA
chr6	7540449	AA	AA	AA	AG	AA	AA	AA	AG	AA	AA	AA	AG	AA(LC)	AA(LC)	AA	AA	AA	AA	AA	NN	NN	NN	NN	NN	NN		AA
chr6	7540455	AA	AA	AA	AA	AA	AA	AA	AA	AA	AA	AA	AA	AA(LC)	AA(LC)	AA	AA	AA	AA	AA	NN	NN	NN	NN	NN	NN		AA
chr6	10982860	AT*	TT	TT	AT*	TT	TT	TT	AT*	TT	TT	TT	TT	TT	TT	TT	TT	AT*	TT	TT	NN	NN	NN	NN	NN	NN		TT
chr6	27208741	AA	AA	AA	AA	AA	AA	AA	AA	AA	AA	AA	AA	AA	AA	AA	AA	AA	AA	AA	AA	NN	AA	AA	AA	AA	rs1321579	AA
chr6	28607545	CC	CC	CC	CC	CC	CC	CC	CC	CC	CC	CC	CC	CC	CC	CC	CC	CC	CC	CC	CC	CC	CC	CC	CC	CC	rs769188	CC
chr6	28607546	TT	TT	TT	TT	TT	TT	TT	TT	TT	TT	TT	CT	CT	CT	TT	TT	TT	TT	TT	NN	NN	NN	NN	NN	NN	rs58554303-non_HapMap	TT
chr6	31968097	GG	GG	GG	GG	GG	GG	GG	GG	GG	GG	GG	GG	GG	GG	GG	GG	GG	GG	GG	GG	NN	GG	GG	GG	GG	rs9501159	GG
chr6	31968316	CT	CT	CT	TT	TT	TT	TT	TT	TT	TT	TT	CC	CC	CC	CT	CT	CC	CC	CC	CT	NN	TT	CC	CT	CC	rs535586	TT
chr6	31968369	CC	CC	CC	CC	CC	CC	CC	CC	CC	CC	CC	CC	CC	CC	CC	CC	CC	CC	CC	NN	NN	NN	NN	NN	NN		CC
chr6	35584890	CC	CC	CC	CC	CC	CC	CC	CC	CC	CC	CC	CC	CC	CC	CC	CC	CC	CC	CC	CC	CC	CC	CC	CC	CC	rs9394300	CC
chr6	35585003	GG	GG	G	CG	CG	CG	CG	GG	GG	GG	GG	CG	CG	CC	GG	GG	GG	GG	GG	NN	NN	NN	NN	NN	NN	rs2064318-non_HapMap	CC
chr6	35585010	AA	AA	AA	AG	AG	AG	AG	AG	AG	AG	AG	AG	AG	AG	AG	AG	AG	AG	AG	AA	NN	AG	AG	AG	AG	rs2064317	AA
chr6	35585130	TT	TT	TT	TT	TT	TT	TT	TT	TT	TT	TT	CT	CT	CT	CT	CT	CT	CT	CT	TT	NN	TT	CT	CT	CT	rs7752728	CC
chr6	64452648	AA	AA	AA	AA	AA	AA	AA	AA	AA	AA	AA	AA	AA	AA	AA	AA	AA	AA	AA	AA	AA	AA	AA	AA	AA	rs13197356	AA
chr6	83898657	CC	CC	CC	CC	CC	CC	CC	CC	CC	CC	CC	CC	CC	CC	CC	CC	CC	CC	CC	NN	CC	CC	CC	CC	CC	rs10943926	CC
chr6	83898774	CC	CC	CC	CC	CC	CC	CC	CC	CC	CC	CC	CC	CT(LC)	CC	CC	CC	CT	CT	CT	NN	NN	NN	NN	NN	NN		CC
chr6	83898824	AA	AA	AA	AA	AA	AA	AA	AA	AA	AA	AA	AC	AA(LC)	AC	AA	AA	AC	AC	AC	NN	NN	NN	NN	NN	NN	rs73749710-non_HapMap	AA
chr6	83899018	CT	TT	TT	TT	TT	TT	TT	TT	TT	TT	TT	TT	TT	TT	TT	TT	TT	TT	TT	NN	NN	NN	NN	NN	NN		TT
chr6	89536083	CC	CC	CC(LC)	CC	CT	CC(LC)	CC	CC	CC	CC	CC	CC	NN(LC)	CC(LC)	CC	CC(LC)	CC	CC	CC	CC	NN	CC	CC	CC	CC	rs9353604	CC
chr6	128348532	GG	GG	GG	GG	GG	GG	GG	GG	GG	GG	GG	GG	GG	GG	GG	GG	GG	GG	GG	GG	GG	GG	GG	GG	GG	rs11759801	GG
chr6	128348811	TT	TT	TT	TT	TT	TT	TT	TT	TT	TT	TT	GT	GT	TT(LC)	GG	GG	GT	GT	GT	TT	NN	TT	GT	GG	GT	rs4341027	TT
chr6	128348846	CT	CC	CC	CC	CC	CC	CC	CC	CT	CC	CT	CT	CC	CT	CT	CT	CC	CC	CC	NN	NN	NN	NN	NN	NN		CC
chr6	138241982	GG	GG	GG	GG	GG	GG	GG	GG	GG	GG	GG	GG	GG	GG	GG	GG	GG	GT*	GG	NN	NN	NN	NN	NN	NN		GG
chr6	162603866	CT	CT	CT	CT	CT	CT	CT	CT	CT	CT	CT	CT	CT	CT	TT	TT	TT	TT	TT	CT	NN	CT	CT	TT	TT	rs7744798	CC
chr7	21435403	TT	TT	TT	TT	TT	TT	TT	TT	TT	TT	TT	CT	CT	CT	TT	TT	TT	TT	TT	NN	NN	NN	NN	NN	NN		CC
chr7	21435897	CC	CC	CC	CC	CC	CC	CC	CC	CC	CC	CC	CC	CC	CC	CC	CC	CC	CC	CC	CC	CC	CC	CC	CC	CC	rs1042848	CC
chr7	26192058	CC	CC	CC	CC	CC	CC	CC	CC	CC	CC	CC	CC	CC(LC)	CC(LC)	CC	CC	CC	CC	CC	CC	CC	CC	CC	CC	CC	rs6959867	CC
chr7	88803231	CC	CC	CC	CC	CC	CC	CC	CC	CC	CC	CC	CC	CC	CC	CC	CC	CC	CC	CC	CC	CC	CC	CC	CC	CC	rs11766782	CC
chr7	88803545	AA	AA	AA	AA	AA	AA	AA	AA	AA	AA	AA	AA	AA	AA	AA	AA	AA	AA	AA	AA	AA	AA	AA	AA	AA	rs6963781	AA
chr7	88803657	CC	CC	CC	CC	CC	CC	CC	CC	CC	CC	CC	CC	CC	CC	CC	CC	CC	CC	CC	CC	CC	CC	CC	CC	CC	rs11977547	CC
chr7	94005185	TT	TT	TT	TT	TT	TT	TT	TT	TT	TT	TT	TT	TT	TT(LC)	TT	TT	TT	TT	TT	TT	TT	TT	TT	TT	TT	rs12669441	TT
chr7	98967348	AA	AA	AA	AA	AA	AA	AA	AA	AA	AA	AA	AA	AA	AA	AA	AA	AA	AA	AA	NN	NN	NN	NN	NN	NN		AA
chr7	113305670	CC	CC	CC	CC	CC	CC	CC	CC	CC	CC	CC	CC	CC	CC(LC)	CC	CC	CC	CC	CC	CC	NN	CC	CC	CC	CC	rs1799999	CC
chr7	113305738	TT*	TT*	TT*	TT*	TT*	TT*	TT*	TT*	TT*	TT*	TT*	TT*	TT*	TT*	TT*	TT*	TT*	TT*	TT*	TT	TT	TT	TT	TT	TT	rs2974938	AA
chr7	148578631	AG	AG	AG	AA	AA	AA	AA	AA	AA	AA	AA	AA	AA	AA	AG	AG	AG	AG	AG	AG	NN	AA	AA	AG	AG	rs4725801	AA
chr7	150020526	CT*	CT*	CT*	TT	TT	TT	TT	CT*	CT*	CT*	CT*	TT	TT	TT	TT	TT	TT	TT	TT	CT	NN	CT	TT	TT	TT	rs1860871	TT
chr7	150020527	GG	GG	GG	GT*	GT*	GT*	GT*	GT(MM)*	GT(MM)*	GT(MM)*	GT(MM)*	GT*	GT*	GT*	GG	GG	GT*	GT*	GT*	GG	GT	TT	GT	GG	GT	rs11558054	GG
chr7	152740983	CG	CG	CG	CG	CG	CG	CG	CG	CG	CG	CG	CG	CG	CC	CG	CG	CG	CG	CG	NN	NN	NN	NN	NN	NN		CC
chr7	152741309	GG	GG	GG	AG	AA	AG	AG	AA	AA	AA	AA	AA	AA	AA	GG	GG	GG	GG	GG	NN	NN	NN	NN	NN	NN	rs10259737-non_HapMap	AA
chr7	152741325	GT	GT	GG	GG	GG	GG	GG	GG	GG	GG	GG	GG	GG	GG	GG	GG	GG	GG	GG	NN	NN	NN	NN	NN	NN		GG
chr7	152741369	CT	CT	CT	CC	CC	CC	CC	CC	CC	CT	CT	CC	CT	CC	CC	CC	CC	CC	CC	NN	NN	NN	NN	NN	NN	rs13309472-non_HapMap	CC
chr7	152741379	CC	CC	CC	CC	CC	CC	CC	CC	CC	CC	CC	CC	CC	CC	CT	CT	CC	CC	CC	NN	NN	NN	NN	NN	NN		CC
chr7	152741380	GG	GG	GG	GG	GG	GG	GG	GG	GG	GG	GG	GG	AG	GG	GG	GG	GG	GG	GG	GG	GG	GG	GG	GG	GG	rs13309549	GG
chr8	185254	AC*	AC*	AC*	AC*	AC*	AC*	AC*	AC*	AC*	AC*	AC*	AC*	AC*	CC(MM)	CC	CC	AC*	AC*	AC*	AC	AC	AC	AC	CC	AC	rs2074718	CC
chr8	13303298	CG	CG	CG	CG	CG	CG	CG	CC	CC	CC	CC	GG	GG	GG	CG	CG	GG	GG	GG	CG	CG	CC	GG	CG	GG	rs2306484	GG
chr8	13303307	AA	AA	AA	AA	AA	AA	AA	AA	AA	AA	AA	AA	AA	AA	AA	AA	AA	AA	AA	AA	AA	AA	AA	AA	AA	rs289583	TT
chr8	25373595	TT	TT	TT	CT	TT	TT	TT	CT	TT	TT	TT	CT	TT	TT	CT	TT	CT	TT	TT	NN	NN	NN	NN	NN	NN		TT
chr8	25373608	TT	TT	TT	TT	TT	TT	TT	TT	TT	TT	TT	TT	TT(LC)	TT(LC)	TT	TT	TT	TT	TT	TT	TT	TT	TT	TT	TT	rs6987936	AA
chr8	25373741	AT	AT	AT	AA	AA	AA	AA	AT	AT	AT	AT	AA	AA	AA	AA	AA	AA	AA	AA	AT	NN	AT	AA	AA	AA	rs1506863	AA
chr8	30821537	AC*	AC*	AC*	AA	AA	AA	AA	AA	AA	AA	AA	AA	AA	AA	AA	AA	AA	AA	AA	NN	NN	NN	NN	NN	NN	rs61732457-non_HapMap	AA
chr8	30821760	TT	TT	TT	TT	TT	TT	TT	TT	TT	TT	TT	TT	TT	TT	TT	TT	TT	TT	TT	TT	TT	TT	TT	TT	TT	rs323343	TT
chr8	110168947	CC	CC	CC	CC	CC	CC	CC	CC	CC	CC	CC	CC	CC	CC	CC	CC	CC	CC	CC	NN	NN	CC	CC	CC	CC	rs5774	CC
chr8	116700453	TT	TT	TT	CT	CT	CT	CT	CT	CT	CT	CT	CT	CT	CT	TT	TT	CT	CT	CT	TT	NN	CT	CT	TT	CT	rs2737218	TT
chr8	116700633	GG	GG	GG	GG	GG	GG	GG	GG	GG	GG	GG	GG	GG	GG	GG	GG	GG	GG	GG	GG	GG	GG	GG	GG	GG	rs3735985	GG
chr8	116700684	CC	CC	CC	CC	CC	CC	CC	CC	CC	CC	CC	CC	CC	CC	CC	CC	CC	CC	CC	CC	CC	CC	CC	CC	CC	rs7016652	CC
chr8	124616185	TT	TT	TT	TT	TT	TT	TT	TT	TT	TT	TT	TT	TT	TT	TT	TT	TT	TT	TT	TT	TT	TT	TT	TT	TT	rs6988591	TT
chr9	980653	GG	GG	GG	GG	GG	GG	GG	GG	GG	GG	GG	GG	GG	GG(LC)	GG	GG	GG	GG	GG	NN	NN	GG	GG	GG	GG	rs16927037	GG
chr9	980840	CT*	CT*	CT*	CT*	CT*	CT*	CT*	CT*	CT*	CT*	CT*	CC	CC	CC	CC	CC	CC	CC	CC	CT	NN	CT	CC	CC	CC	rs7021244	CC
chr9	27514144	GG	GG	GG	GG	GG	GG	GG	GG	GG	GG	GG	GG	GG(LC)	GG	GG	GG	GG	GG	GG	GG	GG	GG	GG	GG	GG	rs4879538	GG
chr9	27514278	AA	AA	AA	AA	AA	AA	AA	AA	AA	AA	AA	AT	AT	AT	AA	AA	AT	AT	AT	NN	NN	NN	NN	NN	NN	rs56087834-non_HapMap	AA
chr9	36049989	TT	TT	TT	TT	TT	TT	TT	TT	TT	TT	TT	TT	TT(LC)	TT	CT	TT	TT	TT	TT	NN	NN	NN	NN	NN	NN		TT
chr9	99712159	CC	CC	CC	CT	CT	CT	CT	CC	CC	CC	CC	CT	CT	CT	CC	CC	CC	CC	CC	CC	NN	CC	CT	CC	CC	rs2282192	CC
chr9	99712379	TT	TT	TT	TT	TT	TT	TT	TT	TT	TT	TT	TT	TT	TT	CT*	CT*	TT	TT	TT	NN	NN	NN	NN	NN	NN		TT
chr9	100255998	TT	TT	TT	TT	TT	TT	TT	TT	TT	TT	TT	TT	TT	TT	TT	TT	TT	TT	TT	TT	NN	TT	TT	TT	TT	rs3802477	TT
chr9	122772337	AA	AA	AA	AA	AA	AA	AA	AA	AA	AA	AA	AA	AA	AA	AA	AA	AA	AA	AA	AA	AA	AA	AA	AA	AA	rs16910245	AA
chr9	124712865	TT	TT	TT	CT	CT	CT	CT	TT	TT	TT	TT	TT	TT(LC)	TT(LC)	TT	TT	TT	TT	TT	NN	NN	NN	NN	NN	NN		TT
chr9	124712872	GG	GG	GG	GT	GT	GT	TT	GT	GT	TT	GT	GG	GG(LC)	GG(LC)	GG	GG	GG	GG	GG	NN	NN	NN	NN	NN	NN	rs1147321-non_HapMap	TT
chr9	133375420	GG	GG	GG	AG	AG	AG	AG	GG	GG	GG	GG	AG	AG	AG	AG	AG	AG	AG	AG	GG	NN	GG	AG	AG	AG	rs2018621	AA
chr9	133375756	TT	GT	GT	TT	GT	GT	GT	TT	GT	GT	GT	TT	GT	TT	TT	GT	TT	GT	GT	NN	NN	NN	NN	NN	NN		TT
chr9	133375757	GT	TT	TT	GT	TT	TT	TT	TT	TT	TT	TT	TT	TT	TT	GT	TT	GT	TT	TT	NN	NN	NN	NN	NN	NN		TT
chr9	137516555	CT	CT	CT	CT	CT	CT	CT	CT	CT	CT	CT	CT	CT	CT	CT	CT	CT	CT	CT	NN	NN	NN	NN	NN	NN		TT
chr9	137516793	AA	AA	AA	AA	AA	AA	AA	AA	AA	AA	AA	AA	AA	AA	AG*	AG*	AG*	AG*	AG*	NN	NN	NN	NN	NN	NN	rs3928777-non_HapMap	AA
chr10	15185367	AA	AA	AA	AG	AG	AG	AG	AG	AG	AG	AG	GG	GG	GG	GG	GG	GG	GG	GG	NN	NN	NN	NN	NN	NN	rs35539850-non_HapMap	GG
chr10	15185575	AA	AA	AA	AA	AA	AA	AA	AA	AA	AA	AA	AA	AA	AA	AA	AA	AA	AA	AA	AA	NN	AA	AA	AA	AA	rs3814171	AA
chr10	15185583	GG	GG	GG	GG	GG	GG	GG	GG	GG	GG	GG	GG	GG	GG	GG	GG	GG	GG	GG	GG	GG	GG	GG	GG	GG	rs1052157	GG
chr10	15185660	CC	CC	CC	CC	CC	CC	CC	CC	CC	CC	CC	CC	CC	CC	CC	CC	CC	CC	CC	CC	CC	CC	CC	CC	CC	rs1132078	CC
chr10	29861481	GG	GG	GG	GG	GG	GG	GG	GG	GG	GG	GG	AG	AG	AG(LC)	AG	AG	AG	AG	AG	NN	NN	NN	NN	NN	NN	rs41284748-non_HapMap	GG
chr10	29861848	AA	AA	AA	AA	AA	AA	AA	AA	AA	AA	AA	AA	AA	AA	AA	AA	AA	AA	AA	AA	AA	AA	AA	AA	AA	rs1013860	AA
chr10	31178823	AG	AG	GG(MM)	AG	AG	AG	AG	AG(MM)	AG(MM)	AG(MM)	AG(MM)	GG	GG	GG	GG	GG	GG	GG	GG	AG	NN	AA	GG	GG	GG	rs10160116	GG
chr10	51773713	AG*	AG*	AG*	AG*	AG*	AG*	AG*	AG*	AG*	AG*	AG*	AG*	AG*	AG*	AG*	AG*	GG*	GG*	GG*	AG	NN	AG	AG	AG	GG	rs10763354	AA
chr10	63189730	CC	CC	CC	CC	CC	CC	CC	CC	CC	CC	CC	CC	CC	CC	CC	CC	CC	CC	CC	CC	CC	CC	CC	CC	CC	rs16916605	CC
chr10	88673102	TT	TT	TT	TT	TT	TT	TT	TT	TT	TT	TT	TT	TT	TT	TT	TT	TT	TT	TT	TT	NN	TT	TT	TT	TT	rs7074064	TT
chr10	101493691	TT	TT	TT	TT	TT	TT	TT	TT	TT	TT	TT	TT	TT	TT(LC)	TT	TT	TT	TT	TT	TT	TT	TT	TT	TT	TT	rs12246979	TT
chr10	103577542	GG	GG	GG	GG	GG	GG	GG	GG	GG	GG	GG	GG	GG	GG	GG	GG	GG	GG	GG	GG	NN	GG	GG	GG	GG	rs2305189	GG
chr10	104845646	TT	TT	TT	CC	CC	CC	CC	CT	CT	CT	CT	TT	TT	TT(LC)	TT	TT	TT	TT	TT	TT	CC	CT	TT	TT	TT	rs1926030	TT
chr10	104845660	GG	GG	GG	AA	AA	AA	AA	AG	AG	AG	AG	GG	GG	GG	GG	GG	GG	GG	GG	GG	NN	AG	GG	GG	GG	rs1926029	GG
chr10	126079311	AA	AA	AA	AA	AA	AA	AA	AA	AA	AA	AA	AG	AA	GG	AG	AA	AA	AA	AA	NN	NN	NN	NN	NN	NN		AA
chr10	126079312	AG	AA	AA	AG	AA	AA	AA	AA	AG	AA	AA	AG	AA	AA	AG	AA	AG	AA	AA	NN	NN	NN	NN	NN	NN		AA
chr10	126079424	GG	GG	GG	GG	GG	GG	GG	GG	GG	GG	GG	AG	AG	AG	GG	GG	GG	GG	GG	NN	NN	NN	NN	NN	NN	rs11461-non_HapMap	GG
chr10	126079646	GG	GG	GG	GG	GG	GG	GG	GG	GG	GG	GG	GG	GG	GG	GT	GT	GG	GG	GG	NN	NN	NN	NN	NN	NN	rs2459215-non_HapMap	TT
chr10	126079693	AA	AA	AA	AA	AA	AA	AA	AA	AA	AA	AA	AA	AA	AA(LC)	GG	GG	AA	AA	AA	NN	NN	NN	NN	NN	NN	rs2491158-non_HapMap	GG
chr10	129803784	CC	CC	CC	CC	CC	CC(LC)	CC	CC	CC	CC	CC	CC	CC(LC)	CC(LC)	CC	CC(LC)	CC	CC	CC	NN	NN	NN	NN	NN	NN		CC
chr11	6409098	GG	GG	GG	GG	GG	GG	GG	GG	GG	GG	GG	GG	GG	GG	GG	GG	GG	GG	GG	GG	GG	GG	GG	GG	GG	rs1042547	GG
chr11	22316622	AA	AA	AT	AA	AA	AA	AA	AA	AA	AA	AA	AA	AA(LC)	AA(LC)	AA	AA	AA	AA	AA	NN	NN	NN	NN	NN	NN		AA
chr11	46758670	AA	AA	AA	AA	AA	AA	AA	AA	AA	AA	AA	AA	AA	AA	AA	AA	AA	AA	AA	NN	NN	NN	NN	NN	NN	rs6485691-non_HapMap	CC
chr11	47221105	CC	CC	CC	CC	CC	CC	CC	CC	CC	CC	CC	CT	CC	TT(LC)	CC	CC	CT	CT	CC	NN	NN	NN	NN	NN	NN	rs11039145-non_HapMap	CC
chr11	61913148	GG	GG	GG	GG	GG	GG	GG	GG	GG	GG	GG	AG	AG	AG	GG	GG	AG	AG	AG	NN	NN	NN	NN	NN	NN	rs74692811-non_HapMap	GG
chr11	61913184	CC	CC	CC	CC	CC	CC	CC	CC	CC	CC	CC	CC	CC	CC	CC	CC	CC	CC	CC	CC	CC	CC	CC	CC	CC	rs3741244	CC
chr11	64457343	AA	AA	AA	AA	AA	AA	AA	AA	AA	AA	AA	AA	AA	AA	AA	AA	AA	AA	AA	AA	NN	AA	AA	AA	AA	rs675090	GG
chr11	68603732	CC	CC	CC	CC	CC	CC	CC	CC	CC	CC	CC	CT	CT	CT	CC	CC	CC	CC	CC	NN	NN	CC	CT	CC	CC	rs731974	CC
chr11	107886854	TT	TT	TT	TT	TT	TT	TT	TT	TT	TT	TT	CT	CT	CT	TT	TT	TT	TT	TT	NN	NN	NN	NN	NN	NN	rs79942405-non_HapMap	TT
chr11	111592311	AA	AA	AA	AA	AA	AA	AA	AA	AA	AA	AA	AT	AT	AT	AA	AA	AT	AT	AT	AA	NN	AA	AT	AA	AT	rs2676377	TT
chr11	118710945	CC	CC	CC	CT	CT	CT	CT	CT	CT	CT	CT	CC	CC	CC	TT	TT	CT	CT	CT	NN	NN	NN	NN	NN	NN	rs12797083-non_HapMap	TT
chr11	118711040	GG	GG	GG	AG	AG	AG	AG	AG	AG	AG	AG	GG	GG	GG	AA	AA	AG	AG	AG	GG	NN	AG	GG	AA	AG	rs12795576	AA
chr11	128287188	GG	GG	GG	GG	GG	GG	GG	GG	GG	GG	GG	GG	GG(LC)	GG	GG	GG	GG	GG	GG	GG	NN	GG	GG	GG	GG	rs7118824	TT
chr11	128287212	CC	CC	CC	CC	CC	CC	CC	CC	CC	CC	CC	CC	CC(LC)	CC(LC)	CC	CC	CC	CC	CC	NN	NN	NN	NN	NN	NN	rs7118833-non_HapMap	TT
chr11	128287222	GG*	GG*	GG*	GG*	GG*	GG*	GG*	GG*	GG*	GG*	GG*	GG*	GG*	GG*	GG*	GG*	GG*	GG*	GG*	GG	GG	GG	GG	GG	GG	rs7102584	CC
chr12	9244645	TT	TT	TT	TT	TT	TT	TT	TT	TT	TT	TT	TT	TT	TT	TT	TT	TT	TT	TT	NN	NN	NN	NN	NN	NN		TT
chr12	30768594	GG	GG	GG	GG	GG	GG	GG	GG	GG	GG	GG	GG	GG	GG	GG	GG	GG	GG	GG	GG	GG	GG	GG	GG	GG	rs2304628	GG
chr12	30768658	GG	GG	GG	GG	GG	GG	GG	GG	GG	GG	GG	GG	GG	GG	GT	GT	GG	GG	GG	NN	NN	NN	NN	NN	NN	rs7299800-non_HapMap	GG
chr12	47865734	TT	TT	TT	TT	TT	TT	TT	TT	TT	TT	TT	TT	TT	TT	TT	TT	TT	TT	TT	NN	NN	NN	NN	NN	NN		TT
chr12	48818728	CC	CC	CC	CC	CC	CC	CC	CC	CC	CC	CC	CC	CC	CC	CC	CC	CC	CC	CC	CC	CC	CC	CC	CC	CC	rs12302335	CC
chr12	51298289	GG	GG	GG	GG	GG	GG	GG	GG	GG	GG	GG	GG	GG	GG	GG	GG	GG	GG	GG	GG	GG	GG	GG	GG	GG	rs659436	GG
chr12	53534580	CC	CC	CC	CC	CC	CC	CC	CC	CC	CC	CC	CC	CC	CC	CC	CC	CC	CC	CC	CC	CC	CC	CC	CC	CC	rs2306850	CC
chr12	53534624	GT	GT	GT	TT	TT	TT	TT	GT	GT	GT	GT	GG	GG	GG	GT	GT	GG	GG	GG	GT	NN	GT	GG	GT	GG	rs1048371	GG
chr12	55721319	AA	AA	AA	AA	AA	AA	AA	AA	AA	AA	AA	AA	AA	AA	AG	AG	AA	AA	AA	AA	AA	AA	AA	AG	AA	rs17546153	AA
chr12	55721389	GG	GG	GG	AG	AG	AG	AG	GG	GG	GG	GG	GG	GG	GG	GG	GG	GG	GG	GG	GG	NN	GG	GG	GG	GG	rs697222	GG
chr12	55721422	CC	CC	CC	CC	CC	CC	CC	CC	CC	CC	CC	CC	CC	CC	CC	CC	CC	CC	CC	CC	CC	CC	CC	CC	CC	rs3816999	CC
chr12	102937566	CT	CT	CT	CC	CC	CC	CC	CC	CC	CC	CC	CC	CC	CC	CC	CC	CC	CC	CC	CT	NN	CC	CC	CC	CC	rs17035132	CC
chr12	105668458	AA	AA	AA	GG	GG	GG	GG	AG	AG	AG	AG	AG	AG(LC)	AA(LC)	AG	AG	GG	GG	GG	AA	GG	AG	AG	AG	GG	rs12424114	AA
chr12	110705438	CC	CC	CC	CC	CC	CC	CC	CC	CC	CC	CC	CC	CC	CC(LC)	CC	CC	CC	CC	CC	CC	CC	CC	CC	CC	CC	rs13306164	CC
chr12	110705527	AT	AA	AA	AA	AA	AA	AA	AA	AA	AA	AA	AA	AA	AA	AA	AA	AA	AA	AA	NN	NN	NN	NN	NN	NN		AA
chr12	118350916	AG	AG	AG	AG	AG	AG	AG	GG	GG	GG	GG	AA	AA	AA	AA	AA	AA	AA	AA	AG	NN	GG	AA	AA	AA	rs1064319	AA
chr12	130005192	CC	CC	CC	CC	CC	CC	CC	CC	CC	CC	CC	TT	TT	TT	CT	CT	CT	CT	CT	NN	NN	NN	NN	NN	NN	rs10848261-non_HapMap	TT
chr13	18649229	CT	CT	CT	TT	TT	TT	TT	CT	CT	CT	CT	TT	TT	TT	CT	CT	TT	TT	TT	NN	NN	NN	NN	NN	NN	rs36216108-non_HapMap	TT
chr13	18649274	AG	GG	GG	GG	GG	GG	AG	GG	GG	AG	GG	GG	GG(LC)	GG(LC)	GG	GG	GG	GG	GG	NN	NN	NN	NN	NN	NN		GG
chr13	31804480	AA	AA	AA	AA	AA	AA	AA	AA	AA	AA	AA	AA	AA	AA	AA	AA	AA	AA	AA	AA	NN	AA	AA	AA	AA	rs766173	AA
chr13	31804579	AA	AA	AA	AA	AA	AA	AA	AA	AA	AA	AA	AA	AA(LC)	AA(LC)	AA	AA	AA	AA	AA	AA	AA	AA	AA	AA	AA	rs11571640	AA
chr13	31804729	AC*	AC*	AC*	AC*	AC*	AC*	AC*	CC*	CC*	CC*	CC*	AC*	AC*	AC*	AA	AA	AC*	AC*	AC*	AC	NN	CC	AC	AA	AC	rs144848	AA
chr13	35913213	CT	TT	TT	CT	CT	CT	TT	CT	CT	TT	TT	CT	TT	TT	CT	TT	CT	TT	TT	NN	NN	NN	NN	NN	NN		TT
chr13	35913242	CG	CG	CG	CC	CC	CC	CC	CC	CC	CC	CC	CC	CC	CC	CC	CC	CC	CC	CC	CG	CC	CC	CC	CC	CC	rs17188012	CC
chr13	47883640	CC	CC	CC	CC	CC	CC	CC	CC	CC	CC	CC	CC	CC	CC	CC	CC	CC	CC	CC	CC	NN	CC	CC	CC	CC	rs17071686	CC
chr13	47883760	TT	TT	TT	TT	TT	TT	TT	TT	TT	TT	TT	TT	TT	TT	TT	TT	TT	TT	TT	TT	TT	TT	TT	TT	TT	rs4151552	TT
chr13	47883976	AA	AA	AA	AA	AA	AA	AA	AA	AA	AA	AA	AA	AA(LC)	NN(LC)	AA	AA	AA	AA	AA	AA	AA	AA	AA	AA	AA	rs2233573	AA
chr13	47884045	AA	AA	AA	AA	AA	AA	AA	AA	AG	AA	AA	AA	AA(LC)	AA(LC)	AA	AA	AA	AA	AA	NN	NN	NN	NN	NN	NN		AA
chr13	47884046	AA	AA	AA	AA	AA	AA	AA	AA	AA	AA	AA	AA	AA(LC)	AA(LC)	AA	AA	AG*	AA	AA	NN	NN	NN	NN	NN	NN		AA
chr13	47884047	AA	AA	AA	AG*	AA	AA	AA	AA	AA	AA	AA	AG*	AA(LC)	AA(LC)	AA	AA	AG*	AA	AA	NN	NN	NN	NN	NN	NN		AA
chr13	47884050	TT	TT	TT	TT	TT	TT	TT	TT	TT	TT	TT	CT*	TT(LC)	TT(LC)	TT	TT	CT*	TT	TT	NN	NN	NN	NN	NN	NN		TT
chr13	47884051	TT	TT	TT	CT	TT	TT	TT	TT	TT	TT	TT	CT	TT(LC)	TT(LC)	CT	TT	CT	TT	TT	NN	NN	NN	NN	NN	NN		TT
chr13	99818643	TT	TT	TT	TT	TT	TT	TT	TT	TT	TT	TT	TT	TT	TT	TT	TT	TT	TT	TT	TT	TT	TT	TT	TT	TT	rs16957348	TT
chr13	99818696	GG	GG	GG(LC)	GG	GG	GG	GG	GG	GG	GG	GG	AA	AA(LC)	NN(LC)	GG	GG	AG	AG	AG	NN	NN	NN	NN	NN	NN	rs9518061-non_HapMap	AA
chr13	99818828	CC	CC	CC	CC	CC	CC	CC	CC	CC	CC	CC	CC	CC	CC	CC	CC	CC	CC	CC	CC	NN	CC	CC	CC	CC	rs16957356	CC
chr14	49316514	TT	TT	TT	TT	TT	TT	TT	TT	TT	TT	TT	TT	TT	TT(LC)	TT	TT	TT	TT	TT	TT	TT	TT	TT	TT	TT	rs4488363	AA
chr14	54713505	AA	AA	AA	AA	AA	AA	AA	AA	AA	AA	AA	AA	AA(LC)	AA	AG	AA	AG	AG	AA	AA	NN	AA	AA	AA	AA	rs8009244	AA
chr14	54713527	TT	TT	TT	TT	TT	TT	TT	TT	TT	TT	TT	TT	TT(LC)	TT	TT	TT	TT	TT	TT	TT	TT	TT	TT	TT	TT	rs8010751	TT
chr14	54713610	TT	TT	TT	TT	TT	TT	TT	TT	TT	TT	TT	TT	TT	TT	TT	TT	TT	TT	TT	TT	TT	TT	TT	TT	TT	rs8010791	TT
chr14	54713661	AA	AA	AA	AA	AA	AA	AA	AA	AA	AA	AA	AA	AA	AA	AG	AG	AG	AG	AG	AA	NN	AA	AA	AG	AG	rs10144326	AA
chr14	58860768	TT	TT(LC)	TT(LC)	TT	TT(LC)	TT(LC)	NN(LC)	TT(LC)	TT	TT(LC)	TT(LC)	TT(LC)	NN(LC)	NN(LC)	GT	NN(LC)	TT	TT(LC)	TT(LC)	NN	NN	NN	NN	NN	NN	rs41285508-non_HapMap	TT
chr14	63991033	GG	GG	GG	GG	GG	GG	GG	GG	GG	GG	GG	GG	GG(LC)	GG(LC)	GG	GG	GG	GG	GG	NN	NN	NN	NN	NN	NN		GG
chr14	63991038	AA	AA	AA	AT	AA	AA	AA	AA	AA	AA	AA	AA	AA(LC)	AA(LC)	AT	AA	AT	AA	AT	NN	NN	NN	NN	NN	NN		AA
chr14	73433058	CC	CC(LC)	CC(LC)	CC	CC	CC(LC)	CC(LC)	CC(LC)	CC	CC(LC)	CC(LC)	CC(LC)	NN(LC)	NN(LC)	CC	NN(LC)	CC(LC)	CC(LC)	CC(LC)	CC	CC	CC	AC	CC	CC	rs2302138	CC
chr14	75115115	TT	TT	TT	CT*	CT*	CT*	CT*	TT(MM)	CT*	CT*	CT*	TT	TT	TT	CT*	CT*	CT*	CT*	CT*	TT	NN	CT	TT	CT	CT	rs2287015	TT
chr14	75115444	CT	CT	CT	CC	CC	CC	CC	CC	CC	CC	CC	CC	CC	CC	CC	CC	CC	CC	CC	CT	NN	CC	CC	CC	CC	rs8011292	CC
chr14	89511816	TT	TT	TT	TT	TT	TT	TT	TT	TT	TT	TT	CT	CT	CT	TT	TT	TT	TT	TT	NN	NN	NN	NN	NN	NN	rs17126517-non_HapMap	TT
chr14	89511964	AA	AA	AA	AA	AA	AA	AA	AA	AA	AA	AA	AA	AA	AA	AA	AA	AA	AA	AA	AA	NN	AA	AA	AA	AA	rs11851399	AA
chr14	94660823	GG	GG	GG	GG	GG	GG	GG	GG	GG	GG	GG	AG	AG	AG	GG	GG	GG	GG	GG	NN	NN	NN	NN	NN	NN	rs67737119-non_HapMap	GG
chr14	98252288	CC	CC	CC	CC	CC	CC	CC	CC	CC	CC	CC	CC	CC	CC	CC	CC	CC	CC	CC	CC	CC	CC	CC	CC	CC	rs17097718	CC
chr14	98252312	GG	GG	GG	GG	GG	GG	GG	GG	GG	GG	GG	GG	GG	GG	GG	GG	GG	GG	GG	NN	NN	GG	GG	GG	GG	rs8009159	GG
chr14	98252379	CT	CT	CT	TT	TT	TT	TT	TT	TT	TT	TT	TT	TT	TT	TT	TT	TT	TT	TT	CT	NN	TT	TT	TT	TT	rs4905757	TT
chr14	98252429	CC	CC	CC	CC	CC	CC	CC	CC	CC	CC	CC	CC	CC	CC	CC	CC	CC	CC	CC	CC	CC	CC	CC	CC	CC	rs1955907	CC
chr14	98252524	AG	AG	AG	AG	AG	AG	AG	AG	AG	AG	AG	AA	AA	AA	AA	AA	AA	AA	AA	AG	NN	AG	AA	AA	AA	rs1543422	AA
chr15	20571050	GG	GG	GG	GG	GG	GG	GG	GG	GG	GG	GG	GG	GG(LC)	GG(LC)	AG	GG	GG	GG	GG	NN	NN	NN	NN	NN	NN	rs12899692-non_HapMap	GG
chr15	20571397	CC	CC	CC	CC	CC	CC	CC	CC	CC	CC	CC	CC	CC	CC	CC	CC	CC	CC	CC	CC	CC	CC	CC	CC	CC	rs11855246	CC
chr15	29121654	CC	CC	CC	CC	CC	CC	CC	CC	CC	CC	CC	CC	CC	CC	CC	CC	CC	CC	CC	CC	NN	CC	CC	CC	CC	rs17815774	CC
chr15	38492451	TT	TT	TT	CT	CT	CT	CT	CT	CT	CT	CT	CT	CT(LC)	CT(LC)	TT	TT	CT	CT	CT	TT	NN	CT	CT	TT	CT	rs2289329	TT
chr15	38492517	CT	CT	CT	CT	CT	CT	CT	CT	CT	CT	CT	CC	CC	CC	CC	CC	CC	CC	CC	NN	NN	NN	NN	NN	NN	rs2229312-non_HapMap	CC
chr15	38853182	CT	CT	CT	CT	CT	CT	CT	CT	CT	CT	CT	CC	CC(LC)	CC(LC)	CC	CC	CC	CC	CC	CT	NN	CT	CC	CC	CC	rs2289219	CC
chr15	49617643	TT	TT	TT(LC)	CT	TT	TT	TT	TT	TT	TT	TT	TT	NN(LC)	TT(LC)	TT	TT	TT	TT	TT	NN	NN	NN	NN	NN	NN		TT
chr15	53625798	GG	GG	GG	GG	GG	GG	GG	GG	GG	GG	GG	GG	GG	GG	GG	GG	GG	GG	GG	GG	NN	GG	GG	GG	GG	rs11858599	GG
chr15	73431616	CC	CC	CC	CC	CC	CC	CC	CC	CC	CC	CC	CC	CC	CC	CC	CC	CC	CC	CC	CC	CC	CC	CC	NN	CC	rs7183491	CC
chr15	75546764	TT	TT	TT	TT	TT	TT	TT	TT	TT	TT	TT	TT	TT	TT	TT	TT	TT	TT	TT	TT	TT	TT	TT	TT	TT	rs2307142	TT
chr15	76708817	GG	GG	GG	GG	GG	GG	GG	GG	GG	GG	GG	GG	GG	GG	GG	GG	GG	GG	GG	GG	NN	GG	GG	GG	GG	rs3743072	GG
chr15	79379536	GG	GG	GG	AG*	AG*	AG*	AG*	AG*	AG*	AG*	AG*	GG	GG(LC)	GG(LC)	GG	GG	GG	GG	GG	NN	NN	NN	NN	NN	NN		GG
chr15	82491107	TT	TT	TT	TT	TT	TT	TT	TT	TT	TT	TT	TT	TT	TT	TT	TT	TT	TT	TT	TT	TT	TT	TT	TT	TT	rs7175910	TT
chr15	83457514	GG	GG	GG	GG	GG	GG	GG	GG	GG	GG	GG	GG	GG	GG	GG	GG	GG	GG	GG	GG	GG	GG	GG	GG	GG	rs2304421	GG
chr15	83457572	AG	AG	AG	AG	AG	AG	AG	GG	GG	GG	GG	GG	GG	GG	AG	AG	GG	GG	GG	AG	NN	GG	GG	AG	GG	rs2304422	AA
chr16	1951926	CC	CC	CC	TT	TT	TT	TT	CT	CT	CT	CT	CC	CC	CC	CC	CC	CC	CC	CC	NN	NN	NN	NN	NN	NN	rs74903026-non_HapMap	CC
chr16	1952010	GG	GG	GG	AG	AG	AG	AG	AG	AG	AG	AG	GG	GG	GG	GG	GG	GG	GG	GG	NN	NN	NN	NN	NN	NN		GG
chr16	2245533	CC	CC	CC	CC	CC	CC	CC	CC	CC	CC	CC	CC	CC	CC	CC	CC	CC	CC	CC	CC	CC	CC	CC	CC	CC	rs155242	CC
chr16	2245540	AG	AG	AG	AA	AA	AA	AA	AG	AG	AG	AG	AA	AA	AA	AG	AG	AG	AG	AG	AG	NN	AG	AA	AG	AG	rs155243	AA
chr16	3290640	AA	AA	AA	AA	AA	AA	AA	AA	AA	AA	AA	AA	AA	AA	AA	AA	AA	AA	AA	AA	NN	AA	AA	AA	AA	rs7185015	AA
chr16	15637579	GG	GG	GG	GG	GG	GG	GG	GG	GG	GG	GG	GG	GG	GG	GG	GG	GG	GG	GG	GG	GG	GG	GG	GG	GG	rs12598574	GG
chr16	15637746	GG	GG	GG	AG	AG	AG	AG	GG	GG	GG	GG	GG	GG	GG	AG	AG	GG	GG	GG	GG	NN	GG	GG	AG	GG	rs4781677	GG
chr16	66912674	AA	AA	AA	AA	AA	AA	AA	AA	AA	AA	AA	AC	AA(LC)	AA(LC)	AA	AA	AA	AA	AA	NN	NN	NN	NN	NN	NN		AA
chr16	66912682	TT	TT	TT	AT	AT	AT	AT	TT	TT	TT	TT	TT	TT(LC)	TT(LC)	AT	AT	TT	TT	TT	NN	NN	NN	NN	NN	NN	rs1965308-non_HapMap	AA
chr16	88479572	GG	GG	GG	GG	GG	GG	GG	GG	GG	GG	GG	GG	GG	GG	GG	GG	GG	GG	GG	GG	GG	GG	GG	GG	GG	rs7205500	GG
chr16	88479670	CC	CC	CC	CC	CC	CC	CC	CC	CC	CC	CC	CC	CC	CC(LC)	CC	CC	CC	CC	CC	CC	CC	CC	CC	CC	CC	rs7184269	CC
chr17	7418201	GG	GG	GG	GG	GG	GG	GG	GG	GG	GG	GG	AG	AG	AG	AG	AG	AG	AG	AG	GG	NN	GG	AG	AG	AG	rs4968214	AA
chr17	7421271	AT	AT	AT	AA	AA	AA	AA	AA	AA	AA	AA	AT	TT(MM)	AT	AT	AT	AT	AT	AT	AT	AA	NN	AT	AT	AT	rs2270341	TT
chr17	10549443	CC	CC	CC	CC	CC	CC	CC	CC	CC	CC	CC	CC	CC	CC	CC	CC	CC	CC	CC	CC	CC	CC	CC	CC	CC	rs1052601	CC
chr17	11588986	AA	AA	AA	AA	AA	AA	AA	AA	AA	AA	AA	AA	AA	AA	AA	AA	AA	AA	AA	AA	AA	AA	AA	AA	AA	rs9892290	AA
chr17	11589024	CC	CC	CC	CT	CT	CT	CT	CC	CC	CC	CC	CC	CC	CC	CC	CC	CC	CC	CC	NN	NN	NN	NN	NN	NN		CC
chr17	11589025	GG	GG	GG	GG	GG	GG	GG	GG	GG	GG	GG	GG	GG	GG	GG	GG	GG	GG	GG	GG	GG	GG	GG	GG	GG	rs3744577	GG
chr17	11589057	TT	TT	TT	CT	CT	CT	CT	TT	TT	TT	TT	TT	TT	TT	CT	CT	CT	CT	CT	TT	NN	TT	TT	CT	CT	rs3744578	CC
chr17	11589143	CC	CC	CC	CC	CC	CC	CC	CC	CC	CC	CC	CC	CC	CC	CC	CC	CC	CC	CC	CC	CC	CC	CC	CC	CC	rs3744579	CC
chr17	11589169	CC	CC	CC	CT	CT	CT	CT	CC	CC	CC	CC	CC	CC	CC	CT	CT	CT	CT	CT	CC	NN	CC	CC	CT	CT	rs3744580	TT
chr17	26681752	TT	TT	TT	TT	TT	TT	TT	TT	TT	TT	TT	TT	TT	TT	TT	TT	TT	TT	TT	TT	TT	TT	TT	TT	TT	rs9899132	TT
chr17	30472931	CT	CT	CT	CT	CT	CT	CT	CC	CC	CC	CC	CC	CC	CT(MM)	CT	CT	CC	CC	CC	CT	NN	CC	CC	CT	CC	rs1871892	TT
chr17	34441563	AG	AG	AG	AA	AA	AA	AA	AG	AG	AG	AG	AG	AG	AG	AA	AA	AG	AG	AG	NN	NN	NN	NN	NN	NN	rs34112047-non_HapMap	AA
chr17	34441766	CT	CT	CT	CC	CC	CC	CC	CT	CT	CT	CT	CT	CT	CT	CC	CC	CT	CT	CT	NN	NN	NN	NN	NN	NN	rs34700711-non_HapMap	CC
chr17	34441920	GG	GG	GG	GG	GG	GG	GG	GG	GG	GG	GG	GG	GG	GG	GG	GG	GG	GG	GG	GG	GG	GG	GG	GG	GG	rs8081307	GG
chr17	34819743	GG	GG	GG	GG	GG	GG	GG	GG	GG	GG	GG	GG	GG	GG	GG	GG	GG	GG	GG	GG	GG	GG	GG	GG	GG	rs1139825	GG
chr17	35968628	GG	GG	GG	GG	GG	GG	GG	GG	GG	GG	GG	GG	GG	GG	GG	GG	GG	GG	GG	GG	NN	GG	GG	GG	GG	rs3136689	GG
chr17	35968633	GG	GG	GG	GG	GG	GG	GG	GG	GG	GG	GG	GG	GG	GG	AG	AG	GG	GG	GG	GG	NN	GG	GG	AG	GG	rs588019	GG
chr17	36067350	AA	AG(MM)	AA(LC)	AG	AG	GG	GG	AG(MM)	AA	AA(LC)	AA(LC)	AG(MM)	AA(LC)	AA(LC)	AA	AA(LC)	AA	AA(LC)	AA(LC)	AA	NN	AA	AA	AA	AA	rs8068721	GG
chr17	43347621	GG	GG	GG	AG	AG	AG	AG	GG	GG	GG	GG	GG	GG	GG	AA	AA	AG	AG	AG	GG	NN	GG	GG	AA	AG	rs11871969	GG
chr17	43347901	AA	AA	AA	AA	AA	AA	AA	AG	AA	AA	AA	AA	AA(LC)	AA(LC)	AA	AA	AA	AA	AA	NN	NN	NN	NN	NN	NN		AA
chr17	44348369	AG	AG	AG	AG	AG	AG	AG	GG	GG	GG	GG	AG	AG	AG	AA	AA	AA	AA	AA	NN	NN	NN	NN	NN	NN	rs4378658-non_HapMap	GG
chr17	45506352	TT	TT	TT	TT	TT	TT	TT	TT	TT	TT	TT	TT	TT	TT	TT	TT	TT	TT	TT	TT	TT	TT	TT	TT	TT	rs2285524	TT
chr17	52538129	GG	GG	GG	GG	GG	GG	GG	GG	GG	GG	GG	GG	GG	GG	GG	GG	GG	GG	GG	GG	GG	GG	GG	GG	GG	rs2230771	GG
chr17	52538194	CC	CC	CC	CC	CC	CC	CC	CC	CC	CC	CC	CC	CC	CC	CT*	CT*	CT*	CT*	CT*	CC	NN	CC	CC	CT	CT	rs17833723	CC
chr17	52538202	TT	TT	TT	CT	CT	CT	CT	CT	CT	CT	CT	CT	CT	CT	TT	TT	TT	TT	TT	TT	NN	CT	CT	TT	NN	rs2230772	TT
chr17	57279287	AA	AA	AA	AA	AA	AA	AA	AA	AA	AA	AA	AA	AA	AA	AA	AA	AA	AA	AA	AA	AA	AA	AA	AA	AA	rs4988347	AA
chr17	57279294	CC	CC	CC	CC	CC	CC	CC	CC	CC	CC	CC	CC	CC	CC	CC	CC	CC	CC	CC	CC	NN	CC	CC	CC	CC	rs4988346	CC
chr17	57279354	GG	GG	GG	GG	GG	GG	GG	GG	GG	GG	GG	GG	GG	GG	GG	GG	GG	GG	GG	GG	NN	GG	GG	GG	GG	rs4988345	GG
chr17	57279394	GG	GG	GG	CG	CG	CG	CG	CG	CG	CG	CG	CG	CG	CG	CG	CG	GG	GG	GG	GG	CG	CG	CG	CG	GG	rs4988344	GG
chr17	72283922	AC	CC	CC	CC	CC	CC	CC	AC	CC	CC	CC	CC	CC	CC	AC	CC	CC	CC	CC	NN	NN	NN	NN	NN	NN		CC
chr18	26988747	AG	AG	AG	AG	AG	AG	AG	AG	AG	AG	AG	GG	GG	GG(LC)	GG	GG	GG	GG	GG	AG	NN	AG	GG	GG	GG	rs2249810	AA
chr18	46956922	CC	CC	CC	CC	CC	CC	CC	CC	CC	CC	CC	CC	CC	CC	CC	CC	CC	CC	CC	CC	CC	CC	CC	CC	CC	rs12454	CC
chr18	50060955	CC	CC	CC	CC	CC	CC	CC	CC	CC	CC	CC	CC	CC	CC	CC	CC	CC	CC	CC	CC	CC	CC	CC	CC	CC	rs3730738	CC
chr18	50061121	TT	TT	TT	TT	TT	TT	TT	TT	TT	TT	TT	TT	TT	TT	TT	TT	TT	TT	TT	TT	TT	TT	TT	TT	TT	rs3218788	TT
chr18	50061258	AA	AA	AA	AA	AA	AA	AA	AA	AA	AA	AA	AA	AA(LC)	AA(LC)	AA	AA	AA	AA	AA	AA	AA	AA	AA	AA	AA	rs3218784	AA
chr19	5958634	AA	AA	AA	AA	AA	AA	AA	AA	AA	AA	AA	AA	AA	AA	AA	AA	AA	AA	AA	AA	AA	AA	AA	AA	AA	rs2288848	AA
chr19	5958724	GG	GG	GG	GG	GG	GG	GG	GG	GG	GG	GG	GG	GG	GG	GG	GG	GG	GG	GG	GG	GG	GG	GG	GG	GG	rs2288847	GG
chr19	8028737	AA	AA	AA	AA	AA	AA	AA	AA	AA	AA	AA	AA	AA	AA	AA	AA	AA	AA	AA	AA	NN	AA	AA	AA	AA	rs2303164	GG
chr19	8028767	CC	CC	CC	CC	CC	CC	CC	CC	CC	CC	CC	CC	CC	C	CC	CC	CC	CC	C	NN	NN	NN	NN	NN	NN	rs2303165-non_HapMap	TT
chr19	9993275	GG	GG	GG	GG	GG	GG	GG	GG	GG	GG	GG	GG	GG	GG	GG	GG	GG	GG	GG	GG	GG	GG	GG	GG	GG	rs2233797	GG
chr19	9993290	CC	CC	CC	CT	CT	CT	CT	CC	CC	CC	CC	CC	CC	CC	CT	CT	CC	CC	CC	CC	NN	CC	CC	CT	CC	rs747574	CC
chr19	10079408	AG	AG	AG	AA	AA	AA	AA	AA	AA	AA	AA	GG	GG	GG	AG	AG	AG	AG	AG	NN	NN	NN	NN	NN	NN	rs2305790-non_HapMap	GG
chr19	10079434	CT	CT	CT	CC	CC	CC	CC	CC	CC	CC	CC	CT	CT	CT	CC	CC	CC	CC	CC	NN	NN	NN	NN	NN	NN	rs55752217-non_HapMap	CC
chr19	10079524	CG	CG	CG	CC	CC	CC	CC	CC	CC	CC	CC	CC	CC(LC)	CC(LC)	CC	CC	CC	CC	CC	NN	NN	NN	NN	NN	NN	rs2305791-non_HapMap	CC
chr19	10079621	CC	CC	CC	AC	AC	AC	AC	CC	CC	CC	CC	CC	CC	CC	AC	AC	AC	AC	AC	NN	NN	NN	NN	NN	NN		CC
chr19	14914181	AG*	AG*	AG*	AA	AA	AA	AA	AA	AA	AA	AA	AA	AA	AA	AA	AA	AA	AA	AA	NN	NN	NN	NN	NN	NN	rs74951519-non_HapMap	AA
chr19	42060039	GG	GG	GG	GG	GG	GG	GG	GG	GG	GG	GG	GG	GG	GG	GG	GG	GG	GG	GG	GG	GG	GG	GG	GG	GG	rs11670862	GG
chr19	49110183	CT	CT	CT	CT	CT	CT	CT	CT	CT	CT	CT	CT	CT	CT	TT	TT	CT	CT	CT	NN	NN	NN	NN	NN	NN	rs406968-non_HapMap	CC
chr19	49110384	AG	AG	AG	AG	AG	AG	AG	AG	AG	AG	AG	AG	AG	AA(MM)	GG	GG	AG	AG	AG	AG	NN	AG	AG	GG	AG	rs425221	AA
chr19	60186444	AA	AA	AA	AA	AA	AA	AA	AA	AA	AA	AA	AA	AA	AA	AA	AA	AA	AA	AA	AA	NN	AA	AA	AA	AA	rs3745905	AA
chr19	60186463	AA	AA	AA	AA	AA	AA	AA	AA	AA	AA	AA	AG	AG	AG	AG	AG	AG	AG	AG	NN	NN	NN	NN	NN	NN	rs34804158-non_HapMap	AA
chr19	60186552	TT	TT	TT	TT	TT	TT	TT	TT	TT	TT	TT	CT*	CT*	TT(MM)	CT*	CT*	CT*	CT*	CT*	TT	NN	TT	CT	CT	CT	rs10412915	TT
chr19	60186693	CC	CC	CC	CC	CC	CC	CC	CC	CC	CC	CC	GG*	GG*	GG*	GG*	GG*	GG*	GG*	GG*	CC	CC	CC	GG	GG	GG	rs11672113	CC
chr19	60186918	GG	GG	GG	GG	GG	GG	GG	GG	GG	GG	GG	GG	GG(LC)	GG(LC)	GG	GG	GG	GG	GG	GG	NN	GG	GG	GG	GG	rs7254951	GG
chr19	61427794	CC	CC	CC(LC)	CC	CC	CC(LC)	CC	CC	CC	CC	CC	CT	CC(LC)	CC(LC)	CT	CT	CT	CT	CT	NN	NN	NN	NN	NN	NN	rs35387551-non_HapMap	CC
chr19	61824546	AA	AA	AA	AA	AA	AA	AA	AA	AA	AA	AA	AA	AA(LC)	AA(LC)	AA	AA	AA	AA	AA	AA	AA	AA	AA	AA	AA	rs10405299	AA
chr19	61824656	GG	GG	GG	GG	GG	GG	GG	GG	GG	GG	GG	GG	GG	GG(LC)	GG	GG	GG	GG	GG	GG	GG	GG	GG	GG	GG	rs11551834	GG
chr19	61824780	AG*	AG*	AG*	GG	GG	GG	GG	GG	GG	GG	GG	AG*	GG(LC)	NN(LC)*	AA*	AA*	AA*	AA*	AA*	AG	NN	GG	AG	AA	AA	rs2072501	GG
chr19	63270750	AC*	AC*	AC*	AC*	AC*	AC*	AC*	AC*	AC*	AC*	AC*	AC*	AC*	CC(LC)	AC*	AC*	AC*	AC*	AC*	NN	NN	NN	NN	NN	NN		CC
chr19	63270756	CT*	CT*	CT*	CT*	CT*	CT*	CT*	CT*	CT*	CT*	CT*	CT*	CT*	CC(LC)	CT*	CT*	CT*	CT*	CT*	NN	NN	NN	NN	NN	NN		CC
chr20	1564892	AG	AG	AG	AA	AA	AA	AA	AA	AA	AA	AA	AA	AA	AA(LC)	AG	AG	AA	AA	AA	NN	NN	NN	NN	NN	NN	rs2277760-non_HapMap	AA
chr20	1564970	GG	GG	GG	GG	GG	GG	GG	GG	GG	GG	GG	GG	GG	GG	GG	GG	GG	GG	GG	GG	GG	GG	GG	GG	GG	rs6110704	GG
chr20	1565069	AA	AA	AA	AG	AG	AG	AG	AA	AA	AA	AA	AA	AA	AA	AA	AA	AA	AA	AA	AA	AG	AA	AA	AA	AA	rs2277761	AA
chr20	1565163	GT	GT	GT	GT	GT	GT	GT	TT	TT	TT	TT	GT	GT	GT	GT	GT	TT	TT	TT	NN	NN	NN	NN	NN	NN	rs41275438-non_HapMap	GG
chr20	1565246	AA	AT	AT	AA	AT	AT	AT	AT	AT	AT	AT	AA	AT	AA	AA	AA	AA	AT	AT	NN	NN	NN	NN	NN	NN		AA
chr20	1565247	TT	TT	TT	TT	TT	TT	TT	TT	AT	TT	TT	TT	TT	TT	TT	TT	TT	TT	TT	NN	NN	NN	NN	NN	NN		TT
chr20	2045143	AA	AA	AA	CC	CC	CC	CC	AC	AC	AC	AC	CC	AC(LC)	CC(LC)	CC	CC	CC	CC	CC	NN	NN	NN	NN	NN	NN	rs13043956-non_HapMap	CC
chr20	3076208	CC	CC	CC	CC	CC	CC	CC	CC	CC	CC	CC	CC	CC	CC	CC	CC	CC	CC	CC	CC	CC	CC	CC	CC	CC	rs6107247	CC
chr20	3525062	GG	GG	GG	GG	GG	GG	GG	GG	GG	GG	GG	GG	GG	GG	GG	GG	GG	GG	GG	GG	NN	GG	GG	GG	GG	rs3886999	GG
chr20	5851848	CC	CC	CC	GG*	GG*	CG(MM)*	CG(MM)*	CG*	CG*	CG*	CC(MM)	CC(MM)	CC(MM)	CC(MM)	CC	CC	CC	CC	CC	CC	GG	CG	CG	CC	CC	rs236152	CC
chr20	5851894	AA	AA	AA	GG*	GG*	GG*	GG*	AG*	AG*	AG*	AG*	AG*	AG*	AG*	AA	AA	AA	AA	AA	AA	NN	AG	AG	AA	AA	rs236153	AA
chr20	5852028	CC	CC	CC	CC	CC	CC	CC	CC	CC	CC	CC	CT*	CT*	CT*	CC	CC	CC	CC	CC	CC	NN	CC	CT	CC	CC	rs742710	CC
chr20	5852040	GG	GG	GG	AA*	AA*	AA*	AA*	AG*	AG*	AG*	AG*	GG	GG	GG	GG	GG	GG	GG	GG	GG	NN	AG	GG	GG	GG	rs742711	GG
chr20	5872465	GG	GG	GG	GG	GG	GG	GG	GG	GG	GG	GG	GG	GG	GG	GG	GG	GG	GG	GG	GG	GG	GG	GG	GG	GG	rs6053800	GG
chr20	5872482	GG	GG	GG	GG	GG	GG	GG	GG	GG	GG	GG	GG	GG	GG	GG	GG	GG	GG	GG	GG	GG	GG	GG	GG	GG	rs6053801	GG
chr20	5872503	GG	GG	GG	GG	GG	GG	GG	GG	GG	GG	GG	GG	GG(LC)	GG(LC)	GG	GG	GG	GG	GG	GG	GG	GG	GG	GG	GG	rs6053802	GG
chr20	5872715	TT	TT	TT	TT	TT	TT	TT	TT	TT	TT	TT	TT	TT(LC)	TT(LC)	TT	TT	TT	TT	TT	TT	TT	NN	TT	NN	TT	rs6053804	TT
chr20	5872781	GG	GG(LC)	NN(LC)	GG	GG	GG(LC)	NN(LC)	GG(LC)	GG	GG(LC)	GG(LC)	GG(LC)	NN(LC)	NN(LC)	GG	GG(LC)	GG	GG(LC)	GG(LC)	GG	GG	GG	CG	GG	GG	rs236178	GG
chr20	8665504	CT	CT	CT	CT	CT	CT	CT	TT	TT	TT	TT	CC	CC	CC	CC	CC	CC	CC	CC	CT	NN	TT	CC	CC	CC	rs2143266	TT
chr20	8665526	AA	AA	AA	AG	AG	AG	AG	AA	AA	AA	AA	GG	GG(LC)	AG(LC)	GG	GG	GG	GG	GG	AA	AG	NN	GG	GG	GG	rs2179479	AA
chr20	8665713	AG	AG	AG	GG	GG	GG	GG	GG	GG	GG	GG	GG	GG	GG	GG	GG	GG	GG	GG	NN	NN	NN	NN	NN	NN	rs3761170-non_HapMap	GG
chr20	8665758	GG	GG	GG	GG	GG	GG	GG	GG	GG	GG	GG	GG	GG	GG	GG	GG	GG	GG	GG	GG	GG	GG	GG	GG	GG	rs3761169	GG
chr20	8665830	GG	GG	GG	GG	GG	GG	GG	GG	GG	GG	GG	GG	GG	GG	GG	GG	GG	GG	GG	GG	GG	GG	GG	GG	GG	rs8118206	GG
chr20	8666044	AA	AA	AA	AA	AA	AA	AA	AA	AA	AA	AA	AG	AG	AG	AG	AG	GG	GG	GG	AA	AA	AA	AG	AG	GG	rs6118297	AA
chr20	23563882	GG	GG	GG	GG	GG	GG	GG	GG	GG	GG	GG	GG	GG	GG	GG	GG	GG	GG	GG	GG	GG	GG	GG	GG	GG	rs6138023	GG
chr20	25604525	GG	GG	GG	GG	GG	GG	GG	GG	GG	GG	GG	GG	GG	GG	GG	GG	GG	GG	GG	GG	GG	GG	GG	GG	GG	rs16987972	GG
chr20	25604632	GG	GG	GG	GG	GG	GG	GG	GG	GG	GG	GG	GG	GG	GG	GG	GG	GG	GG	GG	GG	GG	GG	GG	GG	GG	rs7343858	GG
chr20	41522925	CC*	CC*	CC*	CC*	CC*	CC*	CC*	CC*	CC*	CC*	CC*	CC*	CC*	CC*	CC*	CC*	CC*	CC*	CC*	CC	NN	CC	CC	CC	CC	rs2235611	TT
chr20	52025238	AA	AA	AA	AG	AG	AG	AG	AA	AA	AA	AA	AA	AA	AA	AA	AA	AA	AA	AA	AA	NN	AA	AA	AA	AA	rs2302040	AA
chr21	34743281	TT	TT	TT	CT	CT	CT	CT	CT	CT	CT	CT	TT	TT	TT	TT	TT	TT	TT	TT	NN	NN	NN	NN	NN	NN	rs41314071-non_HapMap	TT
chr21	34743289	TT	TT	TT	TT	TT	TT	TT	TT	TT	TT	TT	CT	CT	CT	CC	CC	CC	CC	CC	TT	NN	TT	CT	CC	CC	rs2070357	TT
chr21	34743550	CC	CC	CC	CC	CC	CC	CC	CC	CC	CC	CC	CC	CC	CC	CC	CC	CC	CC	CC	CC	CC	CC	CC	CC	CC	rs1805128	CC
chr21	34743648	CC	CC	CC	CC	CC	CC	CC	CC	CC	CC	CC	CC	CC	CC	CC	CC	CC	CC	CC	CC	CC	CC	CC	CC	CC	rs17173509	CC
chr21	34743691	TT	TT	TT	CT*	TT	CT*	TT	CT*	CT*	CT*	CT*	TT(MM)	TT(MM)	TT(LC)	CC*	CC*	CC*	CC*	CC*	TT	NN	CT	CT	CC	CC	rs1805127	TT
chr21	41569086	AG	AA	AA	AA	AA	AA	AA	AA	AA	AA	AA	AA	AA	AA	AA	AA	AA	AA	AA	NN	NN	NN	NN	NN	NN		AA
chr21	41569169	AG*	AA	AA	AA	AA	AA	AA	AA	AG*	AA	AA	AA	AA(LC)	AA(LC)	AA	AA	AA	AA	AA	NN	NN	NN	NN	NN	NN		AA
chr21	41639532	CC	CC	CC	CC	CC	CC	CC	CC	CC	CC	CC	CC	CC	CC	CC	CC	CC	CC	CC	CC	NN	CC	CC	CC	CC	rs417708	TT
chr21	43387581	CT	TT	TT	TT	TT	TT	TT	TT	TT	TT	TT	TT	TT(LC)	TT(LC)	TT	TT	TT	TT	TT	NN	NN	NN	NN	NN	NN		TT
chr21	46511572	AG	AG	AG	AG	AG	AG	AG	AA	AA	AA	AA	AA	AG(MM)	AG(MM)	AG	AG	AG	AG	AG	AG	NN	AA	AA	AG	AG	rs2839183	GG
chr22	20371883	CT	CT	CT	CT	CT	CT	CT	CT	CT	CT	CT	CT	CT	CT(LC)	CT	CT	CT	CT	CT	NN	NN	NN	NN	NN	NN		TT
chr22	20371884	AG	AG	AG	GG	GG	GG	AG	GG	GG	GG	AG	AG	GG	GG(LC)	GG	GG	GG	GG	GG	NN	NN	NN	NN	NN	NN		GG
chr22	20371892	CC	CC	CT	CC	CC	CC	CC	CC	CC	CC	CC	CC	CC	CC(LC)	CC	CC	CC	CC	CC	NN	NN	NN	NN	NN	NN		CC
chr22	20371893	AA	AA	AG	AG	AG	AA	AG	AA	AG	AA	AG	AG	AA	AG(LC)	AG	AG	AG	AG	AA	NN	NN	NN	NN	NN	NN		AA
chr22	20371894	AG	AG	GG	AG	AG	AG	AG	AG	AG	AG	AG	AG	AG	GG(LC)	GG	GG	AG	AG	AG	NN	NN	NN	NN	NN	NN		GG
chr22	20372079	GT	GT	GT	GG	GG	GG	GG	GG	GG	GG	GG	GT	GG(LC)	GT(LC)	GT	GT	TT	TT	TT	NN	NN	NN	NN	NN	NN	rs741617-non_HapMap	GG
chr22	41867145	GG	GG	GG	GG	GG	GG	GG	GG	GG	GG	GG	GG	GG	GG	GG	GG	GG	GG	GG	GG	GG	GG	GG	GG	GG	rs11539635	GG
chr22	45308771	CT	CT	CT	CT	CT	CT	CT	TT	TT	TT	TT	CC	CC	CC	CC	CC	CC	CC	CC	CT	NN	TT	CC	CC	CC	rs8141744	CC
chr22	48895641	AT	AT	AT	AA	AA	AA	AA	AT	AT	AT	AT	AT	AT	AT	AA	AA	AT	AT	AT	AT	AA	AT	AT	AA	AT	rs742183	AA

## Sheet: definitions
	LC	low coverage - less than #
		Medelian error
	MM	Mismatch - data does not match HapMap data
	*
